# Supplementary material for: Tetra­aqua­bis­[N,N′-bis­(pyridin-3-yl­methyl­idene)benzene-1,4-diamine]­zinc dinitrate 1.49-hydrate
Source: Acta Crystallogr Sect E Struct Rep Online. 2011 Nov 12;67(Pt 12):m1752. doi: 10.1107/S1600536811046915 (PMC3238659; doi:10.1107/S1600536811046915)
Supplement: Supplementary file 1 [file e-67-m1752-sup1.cif]

##############################################################################
#                                                                            #
# This CIF contains the data in a paper accepted for publication in          #
# Acta Crystallographica Section E. It conforms to the requirements of       #
# Notes for Authors for Acta Crystallographica Section E, and has been       #
# peer reviewed under the auspices of the IUCr Commission on Journals.       #
#                                                                            #
# Full details of the Crystallographic Information File format               #
# are given in the paper "The Crystallographic Information File (CIF):       #
# a New Standard Archive File for Crystallography" by S. R. Hall, F. H.      #
# Allen and I. D. Brown [Acta Cryst. (1991), A47, 655-685].                  #
#                                                                            #
# The current version of the core CIF dictionary is obtainable from          #
# ftp://ftp.iucr.org/pub/cif_core.dic.                                       #
#                                                                            #
# Software is freely available for graphical display of the structure(s)     #
# in this CIF. For information consult the CIF software page                 #
# http://www.iucr.org/resources/cif/software.                                #
#                                                                            #
# This file may be used for bona fide research purposes within the           #
# scientific community so long as proper attribution is given to the journal # 
# article from which it was obtained.                                        #
#                                                                            #
##############################################################################
data_I
_audit_creation_method     SHELXL-97
_chemical_name_systematic
;
Tetraaquabis[<i>N</i>,<i>N</i>'-bis(pyridin-3-ylmethylidene)benzene-1,4-
diamine]zinc dinitrate 1.49-hydrate
;
_chemical_name_common     ?
_chemical_formula_moiety     'C36 H36 N8 O4 Zn 2+, 2(N O3 -), 1.49(H2 O)'
_chemical_formula_sum     'C36 H38.98 N10 O11.49 Zn'
_chemical_formula_iupac     '[Zn (C18 H14 N4)2 (H2 O)4] (N O3)2, 1.49H2 O'
_chemical_formula_weight     860.95
_chemical_melting_point     ?
_symmetry_cell_setting     triclinic
_symmetry_space_group_name_H-M     'P -1'
_symmetry_space_group_name_Hall     '-P 1'
loop_
    _symmetry_equiv_pos_as_xyz
    'x, y, z'
    '-x, -y, -z'
_cell_length_a     8.5664(17)
_cell_length_b     9.928(2)
_cell_length_c     12.496(3)
_cell_angle_alpha     81.47(3)
_cell_angle_beta     71.55(3)
_cell_angle_gamma     78.78(3)
_cell_volume     984.6(4)
_cell_formula_units_Z     1
_cell_measurement_reflns_used     3864
_cell_measurement_theta_min     2.98
_cell_measurement_theta_max     27.49
_cell_measurement_temperature     295(2)
_exptl_crystal_description     block
_exptl_crystal_colour     colorless
_exptl_crystal_size_max     0.48
_exptl_crystal_size_mid     0.28
_exptl_crystal_size_min     0.18
_exptl_crystal_density_diffrn     1.452
_exptl_crystal_density_meas     ?
_exptl_crystal_density_method     'not measured'
_exptl_crystal_F_000     447
_exptl_absorpt_coefficient_mu     0.698
_exptl_absorpt_correction_type     multi-scan
_exptl_absorpt_process_details     '(ABSCOR; Higashi, 1995)'
_exptl_absorpt_correction_T_min     0.7307
_exptl_absorpt_correction_T_max     0.8847
_exptl_special_details     ?
_diffrn_ambient_temperature     295(2)
_diffrn_radiation_type     MoK\a
_diffrn_radiation_wavelength     0.71073
_diffrn_radiation_source     'rotation anode'
_diffrn_radiation_monochromator     graphite
_diffrn_measurement_device_type     'Rigaku R-AXIS RAPID'
_diffrn_measurement_method     '\w scan'
_diffrn_detector_area_resol_mean     ?
_diffrn_reflns_number     9721
_diffrn_reflns_av_R_equivalents     0.0189
_diffrn_reflns_av_sigmaI/netI     0.0245
_diffrn_reflns_theta_min     3.03
_diffrn_reflns_theta_max     27.48
_diffrn_reflns_theta_full     27.48
_diffrn_measured_fraction_theta_max     0.988
_diffrn_measured_fraction_theta_full     0.988
_diffrn_reflns_limit_h_min     -10
_diffrn_reflns_limit_h_max     11
_diffrn_reflns_limit_k_min     -12
_diffrn_reflns_limit_k_max     12
_diffrn_reflns_limit_l_min     -16
_diffrn_reflns_limit_l_max     16
_diffrn_standards_number     ?
_diffrn_standards_interval_count     ?
_diffrn_standards_interval_time     ?
_diffrn_standards_decay_%     ?
_refine_special_details
;
;
_reflns_number_total     4462
_reflns_number_gt     3908
_reflns_threshold_expression     I>2\s(I)
_refine_ls_structure_factor_coef     Fsqd
_refine_ls_matrix_type     full
_refine_ls_R_factor_all     0.0523
_refine_ls_R_factor_gt     0.0458
_refine_ls_wR_factor_gt     0.1308
_refine_ls_wR_factor_ref     0.1408
_refine_ls_goodness_of_fit_ref     1.140
_refine_ls_restrained_S_all     1.140
_refine_ls_number_reflns     4462
_refine_ls_number_parameters     305
_refine_ls_number_restraints     0
_refine_ls_hydrogen_treatment     constr
_refine_ls_weighting_scheme     calc
_refine_ls_weighting_details
         'calc w=1/[\s^2^(Fo^2^)+(0.0912P)^2^+0.1378P] where P=(Fo^2^+2Fc^2^)/3'
_atom_sites_solution_hydrogens     geom
_atom_sites_solution_primary     direct
_atom_sites_solution_secondary     difmap
_refine_ls_shift/su_max     0.001
_refine_ls_shift/su_mean     0.000
_refine_diff_density_max     0.696
_refine_diff_density_min     -0.446
_refine_ls_extinction_method     none
_refine_ls_extinction_coef     ?
loop_
    _atom_type_symbol
    _atom_type_description
    _atom_type_scat_dispersion_real
    _atom_type_scat_dispersion_imag
    _atom_type_scat_source
    'C' 'C' 0.0033 0.0016
                         'International Tables Vol C Tables 4.2.6.8 and 6.1.1.4'
    'H' 'H' 0.0000 0.0000
                         'International Tables Vol C Tables 4.2.6.8 and 6.1.1.4'
    'N' 'N' 0.0061 0.0033
                         'International Tables Vol C Tables 4.2.6.8 and 6.1.1.4'
    'O' 'O' 0.0106 0.0060
                         'International Tables Vol C Tables 4.2.6.8 and 6.1.1.4'
    'Zn' 'Zn' 0.2839 1.4301
                         'International Tables Vol C Tables 4.2.6.8 and 6.1.1.4'
_computing_data_collection     'RAPID-AUTO (Rigaku, 1998)'
_computing_cell_refinement     'RAPID-AUTO (Rigaku, 1998)'
_computing_data_reduction     'CrystalStructure (Rigaku/MSC, 2002)'
_computing_structure_solution     'SHELXTL (Sheldrick, 2008)'
_computing_structure_refinement     'SHELXTL (Sheldrick, 2008)'
_computing_molecular_graphics
      'XP in SHELXTL (Sheldrick, 2008) and Mercury (Macrae <i>et al.</i>, 2006)'
_computing_publication_material     'SHELXTL (Sheldrick, 2008)'
loop_
    _atom_site_type_symbol
    _atom_site_label
    _atom_site_fract_x
    _atom_site_fract_y
    _atom_site_fract_z
    _atom_site_U_iso_or_equiv
    _atom_site_adp_type
    _atom_site_calc_flag
    _atom_site_refinement_flags
    _atom_site_occupancy
    _atom_site_symmetry_multiplicity
    _atom_site_disorder_assembly
    _atom_site_disorder_group
    Zn Zn1 0.5000 0.0000 0.5000 0.03476(14) Uani d S 1 2 . .
    O O1W 0.4583(2) -0.21267(19) 0.52697(18) 0.0542(5) Uani d . 1 1 . .
    H H1A 0.5380 -0.2798 0.5318 0.081 Uiso d R 1 1 . .
    H H1B 0.3719 -0.2483 0.5325 0.081 Uiso d R 1 1 . .
    O O2W 0.27473(19) 0.06743(19) 0.46591(14) 0.0442(4) Uani d . 1 1 . .
    H H2A 0.1756 0.0542 0.5011 0.066 Uiso d R 1 1 . .
    H H2B 0.2754 0.1495 0.4331 0.066 Uiso d R 1 1 . .
    N N1 0.3790(2) 0.0222(2) 0.67673(15) 0.0366(4) Uani d . 1 1 . .
    N N2 -0.0343(3) 0.2800(2) 0.95880(17) 0.0434(4) Uani d . 1 1 . .
    N N3 -0.5097(3) 0.7453(2) 1.10197(19) 0.0440(5) Uani d . 1 1 . .
    N N4 -0.9932(2) 0.9640(2) 1.36277(19) 0.0471(5) Uani d . 1 1 . .
    C C1 0.4027(3) -0.0800(2) 0.7552(2) 0.0424(5) Uani d . 1 1 . .
    H H1 0.4803 -0.1575 0.7319 0.051 Uiso calc R 1 1 . .
    C C2 0.3184(3) -0.0765(3) 0.8683(2) 0.0483(6) Uani d . 1 1 . .
    H H2 0.3395 -0.1497 0.9202 0.058 Uiso calc R 1 1 . .
    C C3 0.2017(3) 0.0377(3) 0.9038(2) 0.0446(5) Uani d . 1 1 . .
    H H3 0.1406 0.0412 0.9798 0.054 Uiso calc R 1 1 . .
    C C4 0.1767(3) 0.1469(2) 0.82479(19) 0.0363(4) Uani d . 1 1 . .
    C C5 0.2690(3) 0.1342(2) 0.71269(19) 0.0375(5) Uani d . 1 1 . .
    H H5 0.2539 0.2074 0.6593 0.045 Uiso calc R 1 1 . .
    C C6 0.0548(3) 0.2709(2) 0.8576(2) 0.0408(5) Uani d . 1 1 . .
    H H6 0.0432 0.3437 0.8031 0.049 Uiso calc R 1 1 . .
    C C7 -0.1540(3) 0.3988(2) 0.9907(2) 0.0399(5) Uani d . 1 1 . .
    C C8 -0.2182(3) 0.4937(3) 0.9165(2) 0.0458(5) Uani d . 1 1 . .
    H H8 -0.1824 0.4822 0.8395 0.055 Uiso calc R 1 1 . .
    C C9 -0.3352(3) 0.6051(3) 0.9566(2) 0.0458(5) Uani d . 1 1 . .
    H H9 -0.3769 0.6686 0.9059 0.055 Uiso calc R 1 1 . .
    C C10 -0.3921(3) 0.6249(2) 1.0708(2) 0.0400(5) Uani d . 1 1 . .
    C C11 -0.3289(3) 0.5300(3) 1.1453(2) 0.0474(6) Uani d . 1 1 . .
    H H11 -0.3652 0.5418 1.2222 0.057 Uiso calc R 1 1 . .
    C C12 -0.2112(3) 0.4169(3) 1.1054(2) 0.0477(6) Uani d . 1 1 . .
    H H12 -0.1704 0.3526 1.1562 0.057 Uiso calc R 1 1 . .
    C C13 -0.6147(3) 0.7459(3) 1.1989(2) 0.0454(5) Uani d . 1 1 . .
    H H13 -0.6136 0.6676 1.2499 0.054 Uiso calc R 1 1 . .
    C C14 -0.7385(3) 0.8685(2) 1.2324(2) 0.0391(5) Uani d . 1 1 . .
    C C15 -0.7352(3) 0.9931(3) 1.1659(2) 0.0443(5) Uani d . 1 1 . .
    H H15 -0.6479 1.0040 1.1000 0.053 Uiso calc R 1 1 . .
    C C16 -0.8622(3) 1.1002(3) 1.1987(3) 0.0511(6) Uani d . 1 1 . .
    H H16 -0.8623 1.1849 1.1554 0.061 Uiso calc R 1 1 . .
    C C17 -0.9892(3) 1.0806(3) 1.2962(2) 0.0473(6) Uani d . 1 1 . .
    H H17 -1.0768 1.1528 1.3164 0.057 Uiso calc R 1 1 . .
    C C18 -0.8701(3) 0.8603(3) 1.3314(2) 0.0458(5) Uani d . 1 1 . .
    H H18 -0.8719 0.7780 1.3780 0.055 Uiso calc R 1 1 . .
    O O3 0.1857(5) -0.6809(2) 0.3557(3) 0.0680(9) Uani d P 0.744(4) 1 A 1
    O O4 0.3062(5) -0.5772(4) 0.4302(5) 0.1089(17) Uani d P 0.744(4) 1 A 1
    O O5 0.1009(5) -0.4680(3) 0.3743(3) 0.0796(10) Uani d P 0.744(4) 1 A 1
    N N5 0.1921(5) -0.5781(4) 0.3878(3) 0.0653(10) Uani d P 0.744(4) 1 A 1
    O O3' 0.205(2) -0.352(3) 0.587(3) 0.063(4) Uani d P 0.256(4) 1 A 2
    O O4' 0.3410(16) -0.4995(13) 0.4725(14) 0.109(5) Uani d P 0.256(4) 1 A 2
    O O5' 0.1218(17) -0.5612(10) 0.5901(10) 0.091(4) Uani d P 0.256(4) 1 A 2
    N N5' 0.2171(12) -0.4742(8) 0.5525(8) 0.050(2) Uani d P 0.256(4) 1 A 2
    O O3W 0.1962(15) -0.3745(12) 0.5856(14) 0.108(4) Uani d P 0.744(4) 1 A 1
    H H3A 0.0988 -0.3961 0.6259 0.162 Uiso d PR 0.744(4) 1 A 1
    H H3B 0.2440 -0.4359 0.5361 0.162 Uiso d PR 0.744(4) 1 A 1
loop_
    _atom_site_aniso_label
    _atom_site_aniso_U_11
    _atom_site_aniso_U_22
    _atom_site_aniso_U_33
    _atom_site_aniso_U_12
    _atom_site_aniso_U_13
    _atom_site_aniso_U_23
    Zn1 0.02806(19) 0.0387(2) 0.0302(2) 0.00313(13) -0.00152(13) -0.00763(13)
    O1W 0.0454(10) 0.0420(9) 0.0700(13) -0.0046(8) -0.0107(9) -0.0064(8)
    O2W 0.0275(7) 0.0564(10) 0.0400(9) 0.0010(7) -0.0030(6) -0.0030(7)
    N1 0.0319(8) 0.0402(9) 0.0307(9) 0.0030(7) -0.0031(7) -0.0066(7)
    N2 0.0399(10) 0.0426(10) 0.0383(10) 0.0044(8) -0.0015(8) -0.0109(8)
    N3 0.0373(10) 0.0410(10) 0.0473(11) 0.0046(8) -0.0056(9) -0.0138(9)
    N4 0.0330(9) 0.0576(12) 0.0448(11) -0.0024(9) -0.0009(8) -0.0164(10)
    C1 0.0356(11) 0.0429(11) 0.0392(12) 0.0066(9) -0.0045(9) -0.0062(9)
    C2 0.0481(13) 0.0498(13) 0.0366(12) 0.0048(11) -0.0082(10) 0.0020(10)
    C3 0.0405(12) 0.0538(13) 0.0302(11) 0.0032(10) -0.0025(9) -0.0065(10)
    C4 0.0303(10) 0.0408(11) 0.0331(11) 0.0005(9) -0.0035(8) -0.0098(9)
    C5 0.0334(10) 0.0390(11) 0.0339(11) 0.0023(9) -0.0054(8) -0.0055(9)
    C6 0.0380(11) 0.0404(11) 0.0372(11) 0.0023(9) -0.0042(9) -0.0094(9)
    C7 0.0342(10) 0.0392(11) 0.0387(12) 0.0015(9) -0.0017(9) -0.0101(9)
    C8 0.0437(12) 0.0512(13) 0.0331(11) 0.0026(11) -0.0020(10) -0.0090(10)
    C9 0.0405(12) 0.0474(12) 0.0414(13) 0.0039(10) -0.0069(10) -0.0049(10)
    C10 0.0314(10) 0.0376(11) 0.0445(12) 0.0002(9) -0.0028(9) -0.0096(9)
    C11 0.0468(13) 0.0498(13) 0.0378(12) 0.0052(11) -0.0048(10) -0.0144(10)
    C12 0.0477(13) 0.0480(13) 0.0368(12) 0.0082(11) -0.0054(10) -0.0082(10)
    C13 0.0371(11) 0.0412(12) 0.0501(14) 0.0006(10) -0.0048(10) -0.0069(10)
    C14 0.0297(10) 0.0430(11) 0.0412(12) 0.0007(9) -0.0056(9) -0.0126(9)
    C15 0.0384(11) 0.0486(13) 0.0405(12) -0.0059(10) -0.0020(10) -0.0104(10)
    C16 0.0504(14) 0.0402(12) 0.0574(16) -0.0018(11) -0.0100(12) -0.0083(11)
    C17 0.0357(11) 0.0463(12) 0.0556(15) 0.0028(10) -0.0066(10) -0.0192(11)
    C18 0.0371(11) 0.0501(13) 0.0424(13) -0.0031(10) -0.0032(10) -0.0040(10)
    O3 0.117(3) 0.0299(12) 0.0700(19) 0.0042(14) -0.0529(19) -0.0107(11)
    O4 0.087(3) 0.077(3) 0.184(5) 0.014(2) -0.074(3) -0.039(3)
    O5 0.096(2) 0.0527(16) 0.082(2) 0.0106(16) -0.031(2) -0.0014(15)
    N5 0.071(2) 0.056(2) 0.065(2) -0.0079(17) -0.0215(18) 0.0064(16)
    O3' 0.046(6) 0.033(5) 0.112(12) -0.003(5) -0.012(6) -0.040(6)
    O4' 0.085(8) 0.088(8) 0.147(12) -0.017(6) -0.003(8) -0.055(8)
    O5' 0.132(10) 0.050(5) 0.087(8) -0.030(6) -0.022(7) 0.002(5)
    N5' 0.067(6) 0.022(4) 0.058(5) 0.013(4) -0.022(5) -0.012(3)
    O3W 0.118(6) 0.082(7) 0.137(6) -0.035(4) -0.028(4) -0.043(5)
_geom_special_details
;
;
loop_
    _geom_bond_atom_site_label_1
    _geom_bond_atom_site_label_2
    _geom_bond_site_symmetry_2
    _geom_bond_distance
    _geom_bond_publ_flag
    Zn1 N1 . 2.1462(19) ?
    Zn1 O1W . 2.1691(19) ?
    Zn1 O2W . 2.0705(17) ?
    O1W H1A . 0.8670 ?
    O1W H1B . 0.8608 ?
    O2W H2A . 0.8497 ?
    O2W H2B . 0.8565 ?
    N1 C1 . 1.335(3) ?
    N1 C5 . 1.341(3) ?
    N2 C6 . 1.259(3) ?
    N2 C7 . 1.418(3) ?
    N3 C13 . 1.259(3) ?
    N3 C10 . 1.420(3) ?
    N4 C17 . 1.321(4) ?
    N4 C18 . 1.328(3) ?
    C1 C2 . 1.371(3) ?
    C1 H1 . 0.9300 ?
    C2 C3 . 1.382(3) ?
    C2 H2 . 0.9300 ?
    C3 C4 . 1.386(3) ?
    C3 H3 . 0.9300 ?
    C4 C5 . 1.384(3) ?
    C4 C6 . 1.468(3) ?
    C5 H5 . 0.9300 ?
    C6 H6 . 0.9300 ?
    C7 C8 . 1.383(4) ?
    C7 C12 . 1.388(3) ?
    C8 C9 . 1.376(3) ?
    C8 H8 . 0.9300 ?
    C9 C10 . 1.385(4) ?
    C9 H9 . 0.9300 ?
    C10 C11 . 1.381(4) ?
    C11 C12 . 1.391(3) ?
    C11 H11 . 0.9300 ?
    C12 H12 . 0.9300 ?
    C13 C14 . 1.466(3) ?
    C13 H13 . 0.9300 ?
    C14 C15 . 1.384(4) ?
    C14 C18 . 1.389(3) ?
    C15 C16 . 1.372(3) ?
    C15 H15 . 0.9300 ?
    C16 C17 . 1.371(4) ?
    C16 H16 . 0.9300 ?
    C17 H17 . 0.9300 ?
    C18 H18 . 0.9300 ?
    O3 N5 . 1.167(4) ?
    O4 N5 . 1.252(5) ?
    O5 N5 . 1.237(5) ?
    O3' N5' . 1.32(3) ?
    O4' N5' . 1.220(15) ?
    O5' N5' . 1.243(14) ?
    O3W H3A . 0.8756 ?
    O3W H3B . 0.8812 ?
loop_
    _geom_angle_atom_site_label_1
    _geom_angle_atom_site_label_2
    _geom_angle_atom_site_label_3
    _geom_angle_site_symmetry_1
    _geom_angle_site_symmetry_3
    _geom_angle
    _geom_angle_publ_flag
    O2W Zn1 O2W . 2_656 180.0 ?
    O2W Zn1 N1 . . 90.18(7) ?
    O2W Zn1 N1 2_656 . 89.82(7) ?
    O2W Zn1 N1 . 2_656 89.82(7) ?
    O2W Zn1 N1 2_656 2_656 90.18(7) ?
    N1 Zn1 N1 . 2_656 180.0 ?
    O2W Zn1 O1W . 2_656 88.56(8) ?
    O2W Zn1 O1W 2_656 2_656 91.44(8) ?
    N1 Zn1 O1W . 2_656 90.24(8) ?
    N1 Zn1 O1W 2_656 2_656 89.76(8) ?
    O2W Zn1 O1W . . 91.44(8) ?
    O2W Zn1 O1W 2_656 . 88.56(8) ?
    N1 Zn1 O1W . . 89.76(8) ?
    N1 Zn1 O1W 2_656 . 90.24(8) ?
    O1W Zn1 O1W 2_656 . 180.0 ?
    Zn1 O1W H1A . . 120.9 ?
    Zn1 O1W H1B . . 131.5 ?
    H1A O1W H1B . . 107.6 ?
    Zn1 O2W H2A . . 133.0 ?
    Zn1 O2W H2B . . 108.5 ?
    H2A O2W H2B . . 110.5 ?
    C1 N1 C5 . . 117.18(19) ?
    C1 N1 Zn1 . . 120.75(15) ?
    C5 N1 Zn1 . . 121.93(15) ?
    C6 N2 C7 . . 121.0(2) ?
    C13 N3 C10 . . 120.0(2) ?
    C17 N4 C18 . . 117.9(2) ?
    N1 C1 C2 . . 123.4(2) ?
    N1 C1 H1 . . 118.3 ?
    C2 C1 H1 . . 118.3 ?
    C1 C2 C3 . . 118.8(2) ?
    C1 C2 H2 . . 120.6 ?
    C3 C2 H2 . . 120.6 ?
    C2 C3 C4 . . 119.2(2) ?
    C2 C3 H3 . . 120.4 ?
    C4 C3 H3 . . 120.4 ?
    C5 C4 C3 . . 117.6(2) ?
    C5 C4 C6 . . 120.7(2) ?
    C3 C4 C6 . . 121.6(2) ?
    N1 C5 C4 . . 123.7(2) ?
    N1 C5 H5 . . 118.2 ?
    C4 C5 H5 . . 118.2 ?
    N2 C6 C4 . . 120.8(2) ?
    N2 C6 H6 . . 119.6 ?
    C4 C6 H6 . . 119.6 ?
    C8 C7 C12 . . 119.0(2) ?
    C8 C7 N2 . . 124.7(2) ?
    C12 C7 N2 . . 116.3(2) ?
    C9 C8 C7 . . 120.0(2) ?
    C9 C8 H8 . . 120.0 ?
    C7 C8 H8 . . 120.0 ?
    C8 C9 C10 . . 121.5(2) ?
    C8 C9 H9 . . 119.3 ?
    C10 C9 H9 . . 119.3 ?
    C11 C10 C9 . . 118.7(2) ?
    C11 C10 N3 . . 124.8(2) ?
    C9 C10 N3 . . 116.5(2) ?
    C10 C11 C12 . . 120.1(2) ?
    C10 C11 H11 . . 119.9 ?
    C12 C11 H11 . . 119.9 ?
    C7 C12 C11 . . 120.7(2) ?
    C7 C12 H12 . . 119.7 ?
    C11 C12 H12 . . 119.7 ?
    N3 C13 C14 . . 120.9(2) ?
    N3 C13 H13 . . 119.6 ?
    C14 C13 H13 . . 119.6 ?
    C15 C14 C18 . . 117.5(2) ?
    C15 C14 C13 . . 122.4(2) ?
    C18 C14 C13 . . 120.0(2) ?
    C16 C15 C14 . . 119.1(2) ?
    C16 C15 H15 . . 120.4 ?
    C14 C15 H15 . . 120.4 ?
    C17 C16 C15 . . 119.0(2) ?
    C17 C16 H16 . . 120.5 ?
    C15 C16 H16 . . 120.5 ?
    N4 C17 C16 . . 123.2(2) ?
    N4 C17 H17 . . 118.4 ?
    C16 C17 H17 . . 118.4 ?
    N4 C18 C14 . . 123.3(2) ?
    N4 C18 H18 . . 118.4 ?
    C14 C18 H18 . . 118.4 ?
    O3 N5 O5 . . 123.6(4) ?
    O3 N5 O4 . . 117.9(4) ?
    O5 N5 O4 . . 118.3(4) ?
    O4' N5' O5' . . 118.7(10) ?
    O4' N5' O3' . . 112.3(15) ?
    O5' N5' O3' . . 129.0(15) ?
    H3A O3W H3B . . 107.9 ?
loop_
    _geom_hbond_atom_site_label_D
    _geom_hbond_atom_site_label_H
    _geom_hbond_atom_site_label_A
    _geom_hbond_site_symmetry_A
    _geom_hbond_distance_DH
    _geom_hbond_distance_HA
    _geom_hbond_distance_DA
    _geom_hbond_angle_DHA
    O1W H1A O4 2_646 0.87 1.87 2.725(4) 170
    O1W H1A O4' 2_646 0.87 2.23 3.035(13) 154
    O1W H1B O3W . 0.86 2.03 2.859(13) 161
    O1W H1B O3' . 0.86 1.82 2.65(3) 161
    O2W H2A N4 2_467 0.85 1.92 2.706(3) 152
    O2W H2B O3 1_565 0.86 1.96 2.761(3) 155
    O3W H3A O3 2_546 0.88 2.36 3.073(12) 139
    O3W H3A O5 2_546 0.88 2.38 3.112(13) 142
    O3W H3B O4 . 0.88 1.95 2.824(13) 169
data_global
_journal_date_recd_electronic     2011-10-25
_journal_date_accepted     2011-11-07
_journal_name_full     'Acta Crystallographica, Section E'
_journal_year     2011
_journal_volume     67
_journal_issue     12
_journal_page_first     m1752
_journal_page_last     m1752
_journal_paper_category     QM
_journal_coeditor_code     HY2483
_publ_contact_author_name     'Yu, Haihui'
_publ_contact_author_address
;
College of Chemical Engineering
Northeast Dianli University
Jilin 132012
People's Republic of China
;
_publ_contact_author_email     'haihuiyu@ciac.jl.cn'
_publ_contact_author_fax     ?
_publ_contact_author_phone     ?
_publ_section_title
;\
Tetraaquabis[<i>N</i>,<i>N</i>'-bis(pyridin-3-ylmethylidene)benzene-1,4-\
diamine]zinc dinitrate 1.49-hydrate
;
loop_
    _publ_author_name
    _publ_author_address
    'Li Kong'
;
Jilin Institute of Chemical Technology
Jilin 132012
People's Republic of China
;
    'Haihui Yu'
;
College of Chemical Engineering
Northeast Dianli University
Jilin 132012
People's Republic of China
;
    'Jibo Zhang'
;
Jilin Institute of Chemical Technology
Jilin 132012
People's Republic of China
;
    'Weiyi Cui'
;
Jilin Institute of Chemical Technology
Jilin 132012
People's Republic of China
;
