# Supplementary material for: Tetra­aqua­bis­[N,N′-bis­(pyridin-3-yl­methyl­idene)benzene-1,4-diamine]­zinc dinitrate 1.49-hydrate
Source: Acta Crystallogr Sect E Struct Rep Online. 2011 Nov 12;67(Pt 12):m1752. doi: 10.1107/S1600536811046915 (PMC3238659; doi:10.1107/S1600536811046915)
Supplement: Supplementary file 2 [file e-67-m1752-Isup2.hkl]

# 
# h,k,l, Fc-squared, Fo-squared, sigma(Fo-squared) and status flag 
# 
data_I
_shelx_title ' x1 in P-1' 
_shelx_refln_list_code          4 
_shelx_F_calc_maximum      175.39 
_exptl_crystal_F_000       446.90 
_reflns_d_resolution_high  0.7701 
 
loop_ 
 _symmetry_equiv_pos_as_xyz 
 'x, y, z' 
 '-x, -y, -z' 
 
_cell_length_a     8.5664 
_cell_length_b     9.9281 
_cell_length_c    12.4956 
_cell_angle_alpha  81.469 
_cell_angle_beta   71.549 
_cell_angle_gamma  78.785 
 
_shelx_F_squared_multiplier     1.000 
 
loop_ 
 _refln_index_h 
 _refln_index_k 
 _refln_index_l 
 _refln_F_squared_calc 
 _refln_F_squared_meas 
 _refln_F_squared_sigma 
 _refln_observed_status 
   2   0   0      829.20     1096.47      7.84 o 
   3   0   0      510.73      550.85      4.26 o 
   4   0   0      857.80      854.22      6.45 o 
   5   0   0        4.92        3.21      0.86 o 
   6   0   0      558.73      513.24      5.87 o 
   7   0   0       53.46       64.30      3.19 o 
   8   0   0      238.33      242.42      4.39 o 
   9   0   0      151.90      146.52      6.33 o 
  10   0   0       50.50       55.18      2.46 o 
 -10   1   0       20.74       24.48      4.78 o 
  -9   1   0      239.83      232.54      4.36 o 
  -8   1   0      434.86      435.18      5.50 o 
  -7   1   0       25.97       23.44      2.12 o 
  -6   1   0      117.01      121.63      2.67 o 
  -5   1   0      549.47      536.73      6.40 o 
  -4   1   0     2380.38     2578.38     22.69 o 
  -3   1   0      391.95      386.30      4.25 o 
  -2   1   0     2284.96     3080.01     55.72 o 
  -1   1   0      589.41      475.13      5.51 o 
   1   1   0     1269.88     1629.98     10.02 o 
   2   1   0     1351.21     1381.54     22.27 o 
   3   1   0      361.15      410.56      3.57 o 
   4   1   0      653.24      669.77      5.69 o 
   5   1   0      115.67      103.44      2.46 o 
   6   1   0       26.57       30.64      1.26 o 
   7   1   0       33.04       34.42      1.69 o 
   8   1   0      254.26      262.89      3.87 o 
   9   1   0       59.83       61.05      5.03 o 
  10   1   0       63.49       60.09      3.51 o 
 -10   2   0       29.00       26.83      8.18 o 
  -9   2   0        0.53       -1.00      1.94 o 
  -8   2   0      198.64      192.94      3.86 o 
  -7   2   0       24.75       31.67      2.08 o 
  -6   2   0      272.19      275.52      3.83 o 
  -5   2   0       30.59       23.41      1.77 o 
  -4   2   0        6.04        3.50      0.71 o 
  -3   2   0      365.43      296.41      4.60 o 
  -2   2   0      166.98      140.09      2.79 o 
   0   2   0     6542.78     7130.21     83.05 o 
   1   2   0      259.12      241.96      2.05 o 
   2   2   0     8045.85     8982.98    113.45 o 
   3   2   0      675.95      790.77      6.04 o 
   4   2   0      890.96      909.92      9.05 o 
   5   2   0      127.71      111.81      1.80 o 
   6   2   0      128.90      110.70      2.01 o 
   7   2   0       67.41       66.26      1.92 o 
   8   2   0       48.85       53.09      2.46 o 
   9   2   0        6.46        5.72      1.55 o 
  10   2   0      124.32      120.86      4.39 o 
  -9   3   0       35.73       37.25      4.66 o 
  -8   3   0      116.38      119.28      4.94 o 
  -7   3   0       67.89       66.06      1.60 o 
  -6   3   0      135.98      144.98      2.24 o 
  -5   3   0        4.31        5.33      1.15 o 
  -4   3   0      516.73      535.82     11.33 o 
  -3   3   0        1.95       17.81      2.00 o 
  -2   3   0       20.14       20.65      1.70 o 
  -1   3   0        1.94        6.90      0.87 o 
   0   3   0      945.09     1171.57     11.58 o 
   1   3   0     1673.33     1622.62     10.86 o 
   2   3   0     3949.32     4335.49     35.03 o 
   3   3   0       67.70       77.77      1.66 o 
   4   3   0      226.19      196.51      3.11 o 
   5   3   0       15.44       11.84      1.49 o 
   6   3   0      280.39      266.28      3.58 o 
   7   3   0      208.70      217.70      2.83 o 
   8   3   0       74.60       72.63      3.74 o 
   9   3   0      151.55      145.19      3.09 o 
  10   3   0      108.68       98.61      3.64 o 
  -9   4   0        3.74        6.18      4.12 o 
  -8   4   0       40.64       46.94      4.54 o 
  -7   4   0      513.92      503.81      9.30 o 
  -6   4   0       62.25       62.48      1.10 o 
  -5   4   0       39.89       38.39      1.94 o 
  -4   4   0      157.04      148.41      2.76 o 
  -3   4   0       49.04       37.85      2.30 o 
  -2   4   0     5269.07     6618.74     82.29 o 
  -1   4   0      476.75      426.65      4.03 o 
   0   4   0      466.98      446.76      3.57 o 
   1   4   0     2004.08     2482.92     18.24 o 
   2   4   0     1117.08     1146.98      8.44 o 
   3   4   0       33.06       19.95      1.16 o 
   4   4   0     1575.22     1671.20     14.14 o 
   5   4   0      432.18      403.28      3.93 o 
   6   4   0      177.32      175.02      2.58 o 
   7   4   0      247.55      240.06      3.58 o 
   8   4   0       66.43       68.49      2.20 o 
   9   4   0       53.30       65.45      2.87 o 
  10   4   0       54.93       55.94      2.58 o 
  -8   5   0       24.78       17.47      4.24 o 
  -7   5   0      113.58       98.18      5.27 o 
  -6   5   0       90.07       84.16      4.91 o 
  -5   5   0       89.00       92.97     51.51 o 
  -4   5   0      248.28      266.40      4.27 o 
  -3   5   0      974.12      973.46     16.45 o 
  -2   5   0      368.60      388.67      3.48 o 
  -1   5   0      936.16     1037.00      9.47 o 
   0   5   0      204.20      173.19      1.70 o 
   1   5   0     1717.35     1778.83     19.06 o 
   2   5   0       40.03       43.85      2.27 o 
   3   5   0      179.16      159.14      2.02 o 
   4   5   0       19.01       12.66      1.04 o 
   5   5   0       27.48       25.09      1.45 o 
   6   5   0      207.47      206.23      3.10 o 
   7   5   0       91.56      107.91      1.96 o 
   8   5   0       45.09       44.53      2.43 o 
   9   5   0       24.74       22.95      2.94 o 
  10   5   0        7.07       10.06      1.88 o 
  -8   6   0       33.43       43.75      7.18 o 
  -7   6   0      240.49      233.60     13.78 o 
  -6   6   0       93.09       96.58      4.79 o 
  -5   6   0       48.51       54.73      3.82 o 
  -4   6   0      205.19      192.56      4.74 o 
  -3   6   0      276.72      286.36      4.92 o 
  -2   6   0        1.11        2.03      0.97 o 
  -1   6   0       98.62       93.28      1.51 o 
   0   6   0        1.61        3.70      1.80 o 
   1   6   0      116.66      108.83      1.84 o 
   2   6   0       78.39       78.11      1.33 o 
   3   6   0      431.93      447.40      3.85 o 
   4   6   0       19.07       20.67      1.56 o 
   5   6   0       52.26       58.19      1.55 o 
   6   6   0        1.41        2.25      1.21 o 
   7   6   0        1.27       -0.03      1.21 o 
   8   6   0       22.26       28.31      1.78 o 
   9   6   0       12.49       13.75      1.84 o 
  -7   7   0       40.92       41.22      3.81 o 
  -6   7   0       95.95      103.76      5.17 o 
  -5   7   0      191.52      173.63      5.36 o 
  -4   7   0       13.58       21.14      4.34 o 
  -3   7   0      207.23      208.42      5.48 o 
  -2   7   0       13.89       16.95      1.07 o 
  -1   7   0       38.23       44.57      1.76 o 
   0   7   0      281.19      266.28      2.92 o 
   1   7   0      113.56      116.47      2.28 o 
   2   7   0       88.02       70.17      1.38 o 
   3   7   0      104.68      120.77      2.38 o 
   4   7   0      316.47      344.50      4.12 o 
   5   7   0       55.77       49.99      2.09 o 
   6   7   0       14.65       17.56      1.61 o 
   7   7   0       43.86       43.12      1.90 o 
   8   7   0       36.09       34.69      2.33 o 
   9   7   0       52.04       48.46      1.76 o 
  -7   8   0       53.76       58.95      4.22 o 
  -6   8   0       39.51       40.46      4.59 o 
  -5   8   0       44.70       45.53      6.39 o 
  -4   8   0       10.86        6.97      4.27 o 
  -3   8   0       72.46       73.42      3.70 o 
  -2   8   0        7.71        8.60      3.09 o 
  -1   8   0       88.91       89.57      1.65 o 
   0   8   0      375.66      371.43      3.30 o 
   1   8   0      395.08      387.90      3.20 o 
   2   8   0      196.88      205.71      2.77 o 
   3   8   0      143.95      138.28      3.54 o 
   4   8   0      112.20      109.42      1.93 o 
   5   8   0       67.47       76.43      2.33 o 
   6   8   0        1.24        1.04      0.97 o 
   7   8   0       67.33       69.50      2.56 o 
   8   8   0      124.54      122.70      4.21 o 
   9   8   0       10.54       11.97      2.31 o 
  -6   9   0       34.96       34.77      6.72 o 
  -5   9   0      108.09      120.38      5.46 o 
  -4   9   0       19.84       21.53      2.78 o 
  -3   9   0       84.29       82.04      3.16 o 
  -2   9   0        1.68        1.89      1.87 o 
  -1   9   0      152.96      144.45      4.91 o 
   0   9   0        7.23        6.90      2.60 o 
   1   9   0      102.64       99.79      2.28 o 
   2   9   0      194.89      210.90      3.06 o 
   3   9   0      214.32      207.80      2.98 o 
   4   9   0       47.20       47.26      1.46 o 
   5   9   0       65.76       66.71      4.96 o 
   6   9   0        0.27        0.22      0.98 o 
   7   9   0       14.95       16.27      1.49 o 
   8   9   0       19.86       17.41      1.96 o 
  -5  10   0       34.23       39.81      4.37 o 
  -4  10   0        2.18        3.58      2.67 o 
  -3  10   0       29.31       31.61      3.33 o 
  -2  10   0       40.38       51.93      3.79 o 
  -1  10   0        7.06        6.60      5.33 o 
   0  10   0       38.20       39.37      3.27 o 
   1  10   0       93.13       88.58      2.60 o 
   2  10   0        8.16        4.53      2.84 o 
   3  10   0       27.01       26.38      3.15 o 
   4  10   0       50.22       51.34      1.57 o 
   5  10   0        2.10        3.90      1.38 o 
   6  10   0        1.07        1.62      1.03 o 
   7  10   0        7.63        8.41      2.57 o 
  -3  11   0       16.54       25.22      3.46 o 
  -2  11   0       27.11       38.09      3.54 o 
  -1  11   0       20.93       28.28      3.57 o 
   0  11   0        8.90        6.66      4.97 o 
   1  11   0       33.25       33.92      2.97 o 
   2  11   0      296.36      279.20      8.75 o 
   3  11   0        6.23        7.27      1.46 o 
   4  11   0        1.99        1.53      1.33 o 
   5  11   0        0.15       -0.06      3.33 o 
   6  11   0        0.29       -0.66      1.59 o 
  -1  12   0       19.23       19.38      2.35 o 
   0  12   0       23.53       29.25      3.39 o 
   1  12   0       21.08       38.28      5.39 o 
   2  12   0        0.32       -0.23      1.41 o 
   3  12   0       55.55       48.32      2.21 o 
   4  12   0       13.41       10.85      4.47 o 
   5  12   0        1.16        1.81      2.17 o 
  -4 -12   1        4.85        4.20      1.62 o 
  -3 -12   1        0.31        1.43      1.82 o 
  -2 -12   1       50.10       57.37      5.21 o 
  -1 -12   1       25.87       21.92      3.27 o 
   0 -12   1        5.90        1.70      5.21 o 
   1 -12   1        5.67        8.90      6.42 o 
  -6 -11   1        6.14        3.56      2.18 o 
  -5 -11   1        0.62        0.97      1.53 o 
  -4 -11   1       20.69       21.61      2.09 o 
  -3 -11   1        2.68        5.96      2.18 o 
  -2 -11   1       12.28        8.06      1.72 o 
  -1 -11   1        0.57        1.76      1.49 o 
   0 -11   1       31.31       30.40      3.45 o 
   1 -11   1       72.41       65.11      4.36 o 
   2 -11   1       13.49       13.02      3.88 o 
   3 -11   1       20.10       25.13      3.91 o 
  -7 -10   1        2.96        3.79      1.48 o 
  -6 -10   1        0.56        1.16      1.41 o 
  -5 -10   1        1.95        1.34      1.40 o 
  -4 -10   1       71.61       71.19      2.45 o 
  -3 -10   1        1.09        1.15      1.22 o 
  -2 -10   1       17.89       17.90      2.59 o 
  -1 -10   1      317.26      312.16      4.39 o 
   0 -10   1       43.80       39.43      6.18 o 
   1 -10   1       27.96       32.95      3.69 o 
   2 -10   1      137.35      136.09      5.69 o 
   3 -10   1       42.67       37.61      3.55 o 
   4 -10   1       41.49       46.73      4.88 o 
   5 -10   1       33.40       32.50      3.65 o 
  -8  -9   1       21.23       25.23      1.58 o 
  -7  -9   1        5.62        4.28      1.46 o 
  -6  -9   1       84.61       86.01      2.29 o 
  -5  -9   1        5.38       10.46      1.64 o 
  -4  -9   1       12.60       13.22      3.16 o 
  -3  -9   1       82.61       81.07      2.75 o 
  -2  -9   1       90.18       88.21      3.30 o 
  -1  -9   1        7.63        7.11      1.23 o 
   0  -9   1     1743.01     1712.14     20.08 o 
   1  -9   1      172.17      181.57      5.63 o 
   2  -9   1       19.70       17.56      6.48 o 
   3  -9   1       20.57       25.15      2.59 o 
   4  -9   1       16.03       17.35      2.76 o 
   5  -9   1        1.56        5.70      3.45 o 
   6  -9   1       32.56       42.90      3.89 o 
  -8  -8   1       25.36       25.91      1.66 o 
  -7  -8   1        0.49        1.03      1.56 o 
  -6  -8   1      103.98      102.03      3.57 o 
  -5  -8   1       15.88       17.01      1.41 o 
  -4  -8   1       67.13       85.35      1.98 o 
  -3  -8   1      129.00      128.46      2.40 o 
  -2  -8   1      194.68      191.84      2.79 o 
  -1  -8   1       97.83      100.79      1.84 o 
   0  -8   1      111.81      113.29      2.71 o 
   1  -8   1        3.06        4.30      2.97 o 
   2  -8   1      100.19      101.02      4.66 o 
   3  -8   1       15.28       15.02      3.51 o 
   4  -8   1        9.61        9.42      3.08 o 
   5  -8   1        0.67        2.66      3.26 o 
   6  -8   1       14.23        6.75      5.44 o 
   7  -8   1       18.93       12.31      6.39 o 
  -9  -7   1        0.35       -1.03      1.77 o 
  -8  -7   1       25.56       28.04      2.59 o 
  -7  -7   1        0.99        0.55      1.17 o 
  -6  -7   1      143.51      142.66      2.34 o 
  -5  -7   1       18.97       15.90      1.23 o 
  -4  -7   1       14.10       17.61      4.11 o 
  -3  -7   1       42.61       40.73      1.40 o 
  -2  -7   1      256.61      267.35      2.85 o 
  -1  -7   1      131.43      141.80      2.17 o 
   0  -7   1       98.00       98.65      3.04 o 
   1  -7   1       63.96       65.29      6.06 o 
   2  -7   1       21.49       22.17      3.33 o 
   3  -7   1       15.55       15.99      3.33 o 
   4  -7   1        1.07        3.42      3.87 o 
   5  -7   1       63.43       74.03      4.26 o 
   6  -7   1       68.49       72.32      4.73 o 
   7  -7   1       99.90      104.17      5.62 o 
  -9  -6   1        3.89        5.14      2.29 o 
  -8  -6   1       33.59       34.98      2.43 o 
  -7  -6   1       26.06       21.15      2.03 o 
  -6  -6   1      385.89      397.85      7.20 o 
  -5  -6   1        5.69        6.85      1.10 o 
  -4  -6   1       21.80       30.75      3.22 o 
  -3  -6   1       61.17       62.85      2.93 o 
  -2  -6   1      468.58      457.02      4.33 o 
  -1  -6   1      171.52      157.42      2.08 o 
   0  -6   1      123.57      143.56      2.03 o 
   1  -6   1      301.65      262.86      7.21 o 
   2  -6   1     1217.66     1227.47     23.14 o 
   3  -6   1      430.40      485.19     13.26 o 
   4  -6   1       82.03       80.99      5.09 o 
   5  -6   1        4.10        4.71      2.89 o 
   6  -6   1       99.51      101.15      3.79 o 
   7  -6   1      243.68      222.95      5.51 o 
   8  -6   1       63.73       68.77      5.44 o 
  -9  -5   1        0.44       -1.28      1.43 o 
  -8  -5   1        0.48        1.59      1.31 o 
  -7  -5   1      269.94      301.86      4.63 o 
  -6  -5   1      216.21      196.54      2.85 o 
  -5  -5   1       61.04       61.17      2.85 o 
  -4  -5   1       79.94       76.13      2.12 o 
  -3  -5   1       45.85       39.20      1.70 o 
  -2  -5   1     3338.99     4012.31     41.94 o 
  -1  -5   1      687.41      692.99      5.81 o 
   0  -5   1      797.15      734.54      6.15 o 
   1  -5   1      139.67      149.86      2.29 o 
   2  -5   1      685.09      711.22     10.96 o 
   3  -5   1      301.14      299.43      9.63 o 
   4  -5   1      576.17      635.17      8.62 o 
   5  -5   1       91.81       94.87      3.64 o 
   6  -5   1      118.75      117.03      4.39 o 
   7  -5   1      240.48      212.82      5.01 o 
   8  -5   1       71.79       70.05      5.57 o 
   9  -5   1       21.55       20.58      4.22 o 
 -10  -4   1       45.55       47.21      2.61 o 
  -9  -4   1       17.58       16.58      2.24 o 
  -8  -4   1       16.24       13.45      1.77 o 
  -7  -4   1      103.28       98.19      6.76 o 
  -6  -4   1      231.39      244.61      3.51 o 
  -5  -4   1      295.87      275.41      2.97 o 
  -4  -4   1       22.52       15.92      1.60 o 
  -3  -4   1      112.76       97.60      1.49 o 
  -2  -4   1     2401.62     2765.81     24.79 o 
  -1  -4   1     2224.26     2439.76     20.83 o 
   0  -4   1       21.61        7.87      1.03 o 
   1  -4   1      416.06      440.84      3.53 o 
   2  -4   1      257.16      298.59      5.51 o 
   3  -4   1      102.31       89.21      3.39 o 
   4  -4   1       59.38       60.28      4.33 o 
   5  -4   1        4.49        4.12      2.15 o 
   6  -4   1       78.37       71.77      5.27 o 
   7  -4   1      127.51      126.87      1.81 o 
   8  -4   1       84.92       72.09     27.68 o 
   9  -4   1       23.53       23.96      3.44 o 
 -10  -3   1       61.38       55.81      4.26 o 
  -9  -3   1       10.80       11.01      2.07 o 
  -8  -3   1       23.99       26.10      2.31 o 
  -7  -3   1      189.89      188.97      2.75 o 
  -6  -3   1      557.14      554.68      5.62 o 
  -5  -3   1      380.26      365.96      4.31 o 
  -4  -3   1      309.42      331.33      8.10 o 
  -3  -3   1        1.41        1.89      0.89 o 
  -2  -3   1      106.17       46.28      1.91 o 
  -1  -3   1      793.01      819.75      6.43 o 
   0  -3   1      336.78      241.50      4.89 o 
   1  -3   1        3.09       14.22      1.12 o 
   2  -3   1      125.62      165.71      3.76 o 
   3  -3   1     2447.17     2837.60     43.91 o 
   4  -3   1      576.26      637.16     15.60 o 
   5  -3   1        7.63        6.58      0.89 o 
   6  -3   1        0.97        1.47      0.61 o 
   7  -3   1        6.50        8.31      1.41 o 
   8  -3   1      161.74      161.03      3.20 o 
   9  -3   1       31.85       26.83      7.63 o 
 -10  -2   1       27.33       34.41      3.01 o 
  -9  -2   1      155.34      149.98      4.02 o 
  -8  -2   1      115.90      118.67      3.20 o 
  -7  -2   1       41.79       45.90      1.91 o 
  -6  -2   1      295.32      287.49      3.44 o 
  -5  -2   1      841.90      858.41      7.94 o 
  -4  -2   1       71.10       65.57      1.27 o 
  -3  -2   1        1.64        8.03      1.29 o 
  -2  -2   1      331.64      436.96      7.08 o 
  -1  -2   1      103.72      200.06      2.69 o 
   0  -2   1     3412.45     4194.16     65.56 o 
   1  -2   1        5.63       11.57      2.73 o 
   2  -2   1        6.24        1.21      1.82 o 
   3  -2   1     1204.93     1327.56     61.26 o 
   4  -2   1     3636.36     4433.85    105.96 o 
   5  -2   1        2.70        1.86      1.05 o 
   6  -2   1       74.80       72.11      1.70 o 
   7  -2   1      185.62      178.72      3.36 o 
   8  -2   1      217.24      210.33      3.03 o 
   9  -2   1      178.33      185.03      3.00 o 
  10  -2   1       15.48       12.90      4.12 o 
 -10  -1   1        2.95        0.20      2.19 o 
  -9  -1   1      340.58      343.58      6.29 o 
  -8  -1   1      121.52      118.84      2.74 o 
  -7  -1   1       41.56       42.19      2.03 o 
  -6  -1   1      242.28      257.25      3.20 o 
  -5  -1   1      489.93      482.24      5.41 o 
  -4  -1   1       82.12       70.76      1.53 o 
  -3  -1   1      766.88      869.62      8.46 o 
  -2  -1   1      808.14      806.02      7.88 o 
  -1  -1   1     1173.01     1490.08     13.40 o 
   1  -1   1     1801.54     1992.20     67.92 o 
   2  -1   1     4748.49       46.82      0.91 o 
   3  -1   1      578.93      500.49      6.45 o 
   4  -1   1     1974.30     2237.20     32.71 o 
   5  -1   1       50.42       44.71      3.24 o 
   6  -1   1       12.88       15.86      1.58 o 
   7  -1   1       85.10       87.49      1.92 o 
   8  -1   1      589.66      569.06      7.51 o 
   9  -1   1       50.25       49.60      4.81 o 
  10  -1   1       28.00       26.01      1.87 o 
 -10   0   1       11.68        9.97      3.79 o 
  -9   0   1      133.24      131.97      3.28 o 
  -8   0   1       90.86       92.50      2.88 o 
  -7   0   1       13.17       18.33      1.47 o 
  -6   0   1      276.89      252.58      3.49 o 
  -5   0   1      594.04      574.03      4.80 o 
  -4   0   1      571.35      600.70      5.82 o 
  -3   0   1      504.78      454.26      5.00 o 
  -2   0   1       20.53       45.44      1.57 o 
  -1   0   1      670.53      706.22      5.80 o 
   2   0   1     3212.25     3637.08     31.00 o 
   3   0   1     1156.51     1363.65      8.72 o 
   4   0   1     1242.50     1199.93      9.46 o 
   5   0   1      489.79      454.80      4.00 o 
   6   0   1       23.52       28.61      1.40 o 
   7   0   1       22.66       26.61      1.52 o 
   8   0   1      187.41      190.94      4.91 o 
   9   0   1        8.02        6.04      1.77 o 
  10   0   1       63.56       62.35      3.33 o 
 -10   1   1       10.13        8.38      1.84 o 
  -9   1   1       20.07       19.89      1.92 o 
  -8   1   1      141.51      140.87      3.33 o 
  -7   1   1       30.61       32.06      3.72 o 
  -6   1   1      598.48      644.66      7.74 o 
  -5   1   1      116.20      102.04      2.27 o 
  -4   1   1      508.26      448.69      5.35 o 
  -3   1   1      358.07      405.05      4.05 o 
  -2   1   1      392.70      445.35      8.12 o 
  -1   1   1      483.18      385.23      3.78 o 
   2   1   1     2201.28     2283.40     15.51 o 
   3   1   1        3.55        5.64      1.03 o 
   4   1   1      535.55      545.03      4.31 o 
   5   1   1       17.92       13.47      0.87 o 
   6   1   1      114.72      113.76      1.88 o 
   7   1   1       44.68       48.61      1.81 o 
   8   1   1       56.46       56.10      2.12 o 
   9   1   1        6.58        5.79      2.00 o 
  10   1   1       70.60       74.01      3.45 o 
  -9   2   1      161.01      157.63      4.61 o 
  -8   2   1      125.13      123.38      3.79 o 
  -7   2   1      223.61      230.10      3.35 o 
  -6   2   1      393.18      397.65      4.97 o 
  -5   2   1      787.44      849.93      8.99 o 
  -4   2   1      440.37      443.84      6.87 o 
  -3   2   1      476.22      699.65      6.72 o 
  -2   2   1      715.65      791.37      7.27 o 
  -1   2   1       23.53       25.80      1.45 o 
   0   2   1      411.81      311.00      3.76 o 
   1   2   1      756.66     1090.02     16.43 o 
   2   2   1    30761.67    33446.45    466.27 o 
   3   2   1      356.41      452.76      3.31 o 
   4   2   1        1.46       15.67      1.62 o 
   5   2   1      177.56      179.68      3.54 o 
   6   2   1       30.60       27.55      1.96 o 
   7   2   1        2.07        1.17      1.02 o 
   8   2   1      210.82      194.45      2.89 o 
   9   2   1       76.95       79.24      3.18 o 
  10   2   1       91.64       94.55      3.79 o 
  -9   3   1       30.73       38.10      4.85 o 
  -8   3   1       55.88       61.34      2.56 o 
  -7   3   1      285.17      281.71      4.95 o 
  -6   3   1      155.39      166.22      2.40 o 
  -5   3   1        5.27        6.48      2.42 o 
  -4   3   1      328.87      310.82      5.63 o 
  -3   3   1      363.78      363.45      5.69 o 
  -2   3   1      526.52      562.35      7.75 o 
  -1   3   1       20.40       27.68      1.51 o 
   0   3   1     1516.68     1693.59     16.86 o 
   1   3   1     1550.79     1278.26     12.07 o 
   2   3   1       85.97      125.91      1.20 o 
   3   3   1      350.19      377.67      4.42 o 
   4   3   1      693.30      628.55      4.32 o 
   5   3   1       25.31       35.23      1.54 o 
   6   3   1      693.27      670.25      6.04 o 
   7   3   1       74.13       70.07      1.79 o 
   8   3   1       35.12       43.78      2.04 o 
   9   3   1       38.67       40.60      1.76 o 
  10   3   1       92.85       90.58      3.64 o 
  -9   4   1        1.21        0.48      7.21 o 
  -8   4   1       54.86       61.96      5.03 o 
  -7   4   1        6.29        5.91      1.60 o 
  -6   4   1       28.12       29.87      1.04 o 
  -5   4   1      199.25        1.27      0.79 o 
  -4   4   1       51.99       43.55      4.91 o 
  -3   4   1       33.71       23.08      3.88 o 
  -2   4   1       76.25       42.40      2.18 o 
  -1   4   1      827.65      811.77     18.78 o 
   0   4   1      906.28     1074.80     10.14 o 
   1   4   1      869.39     1039.75      7.17 o 
   2   4   1      921.95      796.21      6.82 o 
   3   4   1      780.00      847.41      6.96 o 
   4   4   1      606.89      682.62     14.07 o 
   5   4   1      266.83      255.68      3.80 o 
   6   4   1      622.63      624.23      5.36 o 
   7   4   1        3.97        2.96      1.16 o 
   8   4   1       81.84       82.85      3.25 o 
   9   4   1       91.78       93.09      3.00 o 
  10   4   1        5.99        6.85      3.64 o 
  -8   5   1       40.86       34.28      8.90 o 
  -7   5   1       32.54       39.25      7.93 o 
  -6   5   1      109.15      113.13      1.61 o 
  -5   5   1      244.53      158.76     41.97 o 
  -4   5   1      189.93      205.26      4.97 o 
  -3   5   1      190.26      177.70      4.12 o 
  -2   5   1      516.07      533.25      9.30 o 
  -1   5   1        1.42        6.96      2.70 o 
   0   5   1      262.95      206.35      2.91 o 
   1   5   1     1872.94     2133.83     15.47 o 
   2   5   1       84.88       86.77      1.77 o 
   3   5   1      311.60      310.74      3.62 o 
   4   5   1     1343.52     1368.61     13.58 o 
   5   5   1      105.96      100.14      1.60 o 
   6   5   1       11.48       17.20      1.79 o 
   7   5   1        0.62        0.73      0.93 o 
   8   5   1        2.34        3.14      1.71 o 
   9   5   1       41.56       41.58      1.63 o 
  10   5   1       14.27       14.64      2.75 o 
  -8   6   1       50.36       61.49      6.09 o 
  -7   6   1       87.38       80.51     39.34 o 
  -6   6   1       53.82       57.28      2.97 o 
  -5   6   1      673.94      619.33     14.69 o 
  -4   6   1      193.21      179.76      3.90 o 
  -3   6   1      233.85      241.08      4.29 o 
  -2   6   1      366.74      354.32      3.55 o 
  -1   6   1      265.28      283.03      2.96 o 
   0   6   1     1222.73     1310.06     12.67 o 
   1   6   1       43.33       35.49      2.03 o 
   2   6   1      244.94      251.66      2.46 o 
   3   6   1      359.13      384.29      3.22 o 
   4   6   1        4.49        7.44      1.84 o 
   5   6   1       48.52       54.18      1.07 o 
   6   6   1      214.37      192.20      3.93 o 
   7   6   1       68.55       67.85      1.74 o 
   8   6   1        3.41        3.63      1.21 o 
   9   6   1       49.02       44.18      1.65 o 
  10   6   1       10.55       10.59      1.74 o 
  -7   7   1       67.02       74.37      4.31 o 
  -6   7   1       57.70       57.47      3.70 o 
  -5   7   1      122.52      117.84      6.45 o 
  -4   7   1       43.21       50.31      3.27 o 
  -3   7   1      149.46      159.39      3.06 o 
  -2   7   1       79.80       70.16      1.17 o 
  -1   7   1      668.59      645.26      6.82 o 
   0   7   1       13.36       14.71      2.15 o 
   1   7   1      262.09      262.99      2.52 o 
   2   7   1       67.09       61.78      1.55 o 
   3   7   1      206.64      211.19      2.52 o 
   4   7   1        2.62        2.70      1.14 o 
   5   7   1      116.31      115.06      3.54 o 
   6   7   1        0.83        1.02      1.07 o 
   7   7   1       66.27       59.68      2.78 o 
   8   7   1       42.77       38.00      1.65 o 
   9   7   1       27.97       27.03      4.81 o 
  -6   8   1       32.55       28.60      3.45 o 
  -5   8   1      106.52       97.05      4.91 o 
  -4   8   1       10.77        4.35      4.10 o 
  -3   8   1       42.92       47.95      3.96 o 
  -2   8   1      117.54      118.64      1.68 o 
  -1   8   1       65.15       66.88      1.48 o 
   0   8   1      308.65      322.48      4.22 o 
   1   8   1      219.21      228.03      3.05 o 
   2   8   1       16.14       14.04      0.97 o 
   3   8   1      139.58      149.46      2.41 o 
   4   8   1       81.53       84.75      4.85 o 
   5   8   1      160.38      152.44      4.41 o 
   6   8   1       16.40       18.93      4.52 o 
   7   8   1      173.63      172.42      5.35 o 
   8   8   1        0.94        0.34      1.47 o 
   9   8   1        0.59        2.87      2.82 o 
  -6   9   1       23.77       33.59      3.80 o 
  -5   9   1       21.03       15.82      3.95 o 
  -4   9   1       44.86       40.07      5.33 o 
  -3   9   1       77.24       68.32      3.21 o 
  -2   9   1       24.32       24.65      2.07 o 
  -1   9   1      430.52      428.44      4.05 o 
   0   9   1       31.83       30.70      1.97 o 
   1   9   1       39.20       40.92      3.51 o 
   2   9   1      543.23      551.57      6.06 o 
   3   9   1      237.84      237.10      2.70 o 
   4   9   1       11.38       11.70      2.17 o 
   5   9   1       76.20       77.90      1.73 o 
   6   9   1       65.31       63.85      6.72 o 
   7   9   1       45.13       40.58      2.13 o 
   8   9   1        0.79        0.57      1.94 o 
  -5  10   1       58.70       57.91      4.99 o 
  -4  10   1       19.53       21.89      4.12 o 
  -3  10   1       50.15       46.11      2.99 o 
  -2  10   1       59.11       68.45      3.35 o 
  -1  10   1       91.51       86.47      1.62 o 
   0  10   1        0.91        1.25      1.11 o 
   1  10   1      111.60      121.56      2.88 o 
   2  10   1      258.52      252.69      5.64 o 
   3  10   1      170.90      166.65      2.98 o 
   4  10   1       24.35       23.94      1.41 o 
   5  10   1       11.45       11.76      1.31 o 
   6  10   1        4.20        3.44      0.85 o 
   7  10   1       21.29       21.44      3.03 o 
   8  10   1        0.23        3.21      4.24 o 
  -3  11   1       96.51      108.29      3.76 o 
  -2  11   1       21.19       31.17      5.72 o 
  -1  11   1       52.34       64.80      7.78 o 
   0  11   1        1.85        1.15      4.24 o 
   1  11   1        2.61        2.18      2.12 o 
   2  11   1        0.73        6.48      2.00 o 
   3  11   1      152.60      153.94      7.93 o 
   4  11   1        4.21        2.61      1.13 o 
   5  11   1        7.04        5.18      1.79 o 
   6  11   1        5.27        2.06      3.51 o 
   7  11   1       10.74        3.94      7.57 o 
  -1  12   1       13.30        8.69      2.10 o 
   0  12   1        2.84        5.29      2.21 o 
   1  12   1        0.86        1.21      2.12 o 
   2  12   1        4.48       -2.73      3.57 o 
   3  12   1       32.86       33.25      2.49 o 
   4  12   1        0.36       -0.45      1.67 o 
   5  12   1        5.76        2.30      3.45 o 
  -3 -12   2        5.02        0.30      2.85 o 
  -2 -12   2        7.01        1.40      1.69 o 
  -1 -12   2        7.06        5.44      1.62 o 
   0 -12   2        3.59        0.06      2.97 o 
   1 -12   2        8.20        9.15      3.82 o 
  -5 -11   2       17.52       17.75      2.41 o 
  -4 -11   2        0.62       -0.40      1.92 o 
  -3 -11   2        9.88       10.23      2.09 o 
  -2 -11   2       65.09       68.12      2.75 o 
  -1 -11   2        2.96        1.77      1.63 o 
   0 -11   2       26.17       32.89      3.76 o 
   1 -11   2       69.05       81.16      8.24 o 
   2 -11   2        8.21        7.75      6.96 o 
   3 -11   2       15.98       17.60      3.02 o 
  -6 -10   2        7.14        5.20      2.19 o 
  -5 -10   2        5.29        4.38      1.66 o 
  -4 -10   2        4.22        4.57      2.53 o 
  -3 -10   2        0.29       -0.46      1.71 o 
  -2 -10   2       28.71       25.45      2.25 o 
  -1 -10   2        1.16        1.02      1.61 o 
   0 -10   2      193.72      183.97      3.14 o 
   1 -10   2      121.08      118.22      5.27 o 
   2 -10   2      114.74      110.53      5.63 o 
   3 -10   2       14.11       14.90      4.24 o 
   4 -10   2       41.19       39.63      4.10 o 
   5 -10   2        0.68        1.55      3.08 o 
  -7  -9   2        4.73        6.83      1.95 o 
  -6  -9   2       11.31       12.75      1.78 o 
  -5  -9   2       12.86       11.35      1.59 o 
  -4  -9   2       60.72       54.42      2.07 o 
  -3  -9   2       53.97       58.74      2.88 o 
  -2  -9   2      134.19      138.65      3.81 o 
  -1  -9   2        4.43        4.84      1.56 o 
   0  -9   2        9.71        9.49      1.27 o 
   1  -9   2       64.44       65.23      7.57 o 
   2  -9   2      400.28      398.88     13.63 o 
   3  -9   2       30.77       16.78      7.33 o 
   4  -9   2        6.45        8.10      2.65 o 
   5  -9   2       51.17       52.12      5.66 o 
   6  -9   2        8.99        9.97      3.40 o 
  -8  -8   2       48.94       48.05      2.10 o 
  -7  -8   2       41.90       38.79      2.31 o 
  -6  -8   2      184.48      175.84      2.91 o 
  -5  -8   2        1.48        1.49      1.27 o 
  -4  -8   2       21.81       24.18      1.78 o 
  -3  -8   2      119.65      109.77      2.16 o 
  -2  -8   2      196.39      179.93      3.51 o 
  -1  -8   2       10.09        7.90      1.74 o 
   0  -8   2       19.96       25.78      1.65 o 
   1  -8   2      563.43      559.50     20.50 o 
   2  -8   2      230.48      230.09      6.66 o 
   3  -8   2        0.79        3.76      3.39 o 
   4  -8   2       46.87       48.60      5.94 o 
   5  -8   2        1.04        2.97      3.06 o 
   6  -8   2       40.64       43.00      3.61 o 
   7  -8   2       41.28       43.52      4.04 o 
  -8  -7   2       63.34       68.89      5.03 o 
  -7  -7   2      138.28      153.43      3.92 o 
  -6  -7   2      118.87      106.55      2.64 o 
  -5  -7   2        4.18        3.89      1.26 o 
  -4  -7   2      223.09      213.00      4.10 o 
  -3  -7   2        3.60        2.58      1.34 o 
  -2  -7   2      145.21      145.09      2.48 o 
  -1  -7   2       33.88       37.24      1.46 o 
   0  -7   2       30.97       28.82      1.76 o 
   1  -7   2       30.30       33.28      1.25 o 
   2  -7   2     3360.00     3483.52     60.63 o 
   3  -7   2       21.75       20.05      3.63 o 
   4  -7   2       20.50       16.47      6.96 o 
   5  -7   2       17.15       18.09      2.73 o 
   6  -7   2       65.45       70.48      4.69 o 
   7  -7   2        0.85        2.03      3.51 o 
  -9  -6   2        1.46        2.79      2.03 o 
  -8  -6   2        4.20        4.50      1.54 o 
  -7  -6   2      119.17      104.12      2.33 o 
  -6  -6   2      120.91      124.16      5.20 o 
  -5  -6   2       39.98       41.98      1.86 o 
  -4  -6   2       42.43       48.12      1.81 o 
  -3  -6   2       19.35       17.22      1.26 o 
  -2  -6   2      451.35      475.85      4.30 o 
  -1  -6   2       90.40       82.82      1.65 o 
   0  -6   2       47.69       54.36      1.35 o 
   1  -6   2      254.14      232.14      2.60 o 
   2  -6   2      918.35      948.57     15.26 o 
   3  -6   2       41.15       56.33      7.75 o 
   4  -6   2      141.56      141.36      5.39 o 
   5  -6   2       31.38       33.50      2.72 o 
   6  -6   2      139.50      140.95      4.16 o 
   7  -6   2       64.39       72.47      5.03 o 
   8  -6   2       44.20       48.73      4.42 o 
  -9  -5   2        0.60        0.15      1.61 o 
  -8  -5   2       12.38       13.55      2.49 o 
  -7  -5   2        0.50        1.34      1.36 o 
  -6  -5   2       77.84       69.02      3.32 o 
  -5  -5   2        8.55        9.30      1.77 o 
  -4  -5   2      128.75      116.17      2.75 o 
  -3  -5   2       68.18       72.12      2.05 o 
  -2  -5   2       61.26       52.19      1.52 o 
  -1  -5   2      189.16      161.28      2.91 o 
   0  -5   2     1126.67     1305.31     10.76 o 
   1  -5   2      120.07      122.61      1.58 o 
   2  -5   2      435.12      409.66      7.27 o 
   3  -5   2     1144.86     1195.98     18.96 o 
   4  -5   2       98.07       95.27      4.66 o 
   5  -5   2        6.79        5.48      2.49 o 
   6  -5   2      229.61      220.07      4.61 o 
   7  -5   2       24.62       28.56      3.02 o 
   8  -5   2       68.87       70.47      4.03 o 
   9  -5   2       51.71       53.80      3.97 o 
  -9  -4   2        0.31        0.25      1.58 o 
  -8  -4   2       43.03       43.60      2.01 o 
  -7  -4   2       32.57       35.04      1.79 o 
  -6  -4   2      439.66      458.69      5.21 o 
  -5  -4   2      381.12      376.14      4.32 o 
  -4  -4   2      510.86      480.00      4.69 o 
  -3  -4   2      123.41       95.62      1.61 o 
  -2  -4   2      473.98      516.45      4.31 o 
  -1  -4   2      717.74      642.84      5.10 o 
   0  -4   2      687.74      624.55      5.45 o 
   1  -4   2      832.82      913.56      9.41 o 
   2  -4   2      793.90      877.95     15.87 o 
   3  -4   2      353.53      360.60      6.60 o 
   4  -4   2      663.11      697.23     11.63 o 
   5  -4   2      169.44      178.21      3.63 o 
   6  -4   2       53.34       57.42      3.28 o 
   7  -4   2        4.99        5.61      2.39 o 
   8  -4   2       45.39       44.16      3.29 o 
   9  -4   2       42.55       41.18      4.13 o 
  -9  -3   2       35.72       39.00      2.50 o 
  -8  -3   2      104.66      110.67      2.88 o 
  -7  -3   2       67.42       73.53      2.82 o 
  -6  -3   2      238.88      228.18      3.46 o 
  -5  -3   2     1823.25     1864.57     16.50 o 
  -4  -3   2      182.46      173.39      4.59 o 
  -3  -3   2      149.73      134.70      2.35 o 
  -2  -3   2     2012.79     1969.45     20.66 o 
  -1  -3   2      220.74      272.14      3.19 o 
   0  -3   2     3689.28     4488.71     51.65 o 
   1  -3   2        7.64        2.60      0.78 o 
   2  -3   2      636.59      658.52      9.51 o 
   3  -3   2      784.62      825.62     15.08 o 
   4  -3   2      183.07      201.74      3.64 o 
   5  -3   2        6.43        8.18      1.73 o 
   6  -3   2      220.44      231.03      6.36 o 
   7  -3   2       56.60       50.68      4.06 o 
   8  -3   2      121.76      116.31      3.29 o 
   9  -3   2      117.03      108.38      4.07 o 
  10  -3   2       12.81       10.94      3.97 o 
 -10  -2   2       12.57       12.56      2.46 o 
  -9  -2   2       45.78       46.99      4.05 o 
  -8  -2   2       54.43       54.07      2.91 o 
  -7  -2   2      133.50      135.34      2.86 o 
  -6  -2   2      220.85      206.78      3.13 o 
  -5  -2   2      411.32      415.88      4.86 o 
  -4  -2   2       17.33       10.67      1.24 o 
  -3  -2   2      226.74      178.67      2.46 o 
  -2  -2   2      500.68      467.81      5.31 o 
  -1  -2   2      885.58      686.84      6.62 o 
   0  -2   2     3416.72     4008.31     45.55 o 
   1  -2   2       23.18       12.25      1.67 o 
   2  -2   2      226.62      364.44      4.15 o 
   3  -2   2      823.60      989.57     16.53 o 
   4  -2   2       72.87       58.37      1.22 o 
   5  -2   2      111.15      108.25      1.37 o 
   6  -2   2      103.76      104.16      2.05 o 
   7  -2   2       48.50       44.11      3.72 o 
   8  -2   2       93.57       90.33      1.78 o 
   9  -2   2       85.47       90.31      4.42 o 
  10  -2   2       53.27       48.60     25.47 o 
 -10  -1   2        2.66        2.53      1.89 o 
  -9  -1   2       13.96       11.56      2.11 o 
  -8  -1   2       27.52       26.24      2.11 o 
  -7  -1   2       13.33       20.16      3.47 o 
  -6  -1   2       44.38       46.55      2.27 o 
  -5  -1   2      728.37      715.36      6.51 o 
  -4  -1   2      143.67      131.80      2.23 o 
  -3  -1   2        3.42        3.51      1.35 o 
  -2  -1   2      933.23     1058.14      9.94 o 
  -1  -1   2      318.10      339.15      4.27 o 
   0  -1   2     9088.01     9966.07    135.87 o 
   1  -1   2     1381.45     1633.16     15.46 o 
   2  -1   2      139.00      187.97      2.21 o 
   3  -1   2     1063.49      978.79     15.25 o 
   4  -1   2      215.37      240.78      3.24 o 
   5  -1   2     1572.01     1752.96     18.13 o 
   6  -1   2      102.92      114.23      2.29 o 
   7  -1   2      151.63      151.53      3.21 o 
   8  -1   2       37.87       35.86      1.61 o 
   9  -1   2       10.76       12.60      1.67 o 
  10  -1   2       43.77       44.73      4.69 o 
  -9   0   2        4.42        3.20      1.68 o 
  -8   0   2        0.63       -0.65      1.47 o 
  -7   0   2      498.64      505.22      5.68 o 
  -6   0   2      289.71      307.02      4.13 o 
  -5   0   2      199.89      182.84      2.95 o 
  -4   0   2      466.71      485.01      5.03 o 
  -3   0   2     1077.00      977.73     17.41 o 
  -2   0   2        3.15        3.02      1.07 o 
  -1   0   2     4227.38     4803.05     54.58 o 
   0   0   2     1545.09     1922.54     22.05 o 
   1   0   2       61.56       55.80      1.09 o 
   2   0   2     1951.80     2371.44     18.68 o 
   3   0   2     1291.53     1512.03     22.38 o 
   4   0   2     1783.00     1816.32     14.60 o 
   5   0   2     1121.61     1101.36     10.46 o 
   6   0   2      526.01      513.45      6.18 o 
   7   0   2       42.25       47.11      2.12 o 
   8   0   2        2.74        3.97      1.32 o 
   9   0   2      104.72      106.48      3.03 o 
  10   0   2       47.69       47.05      2.33 o 
  -9   1   2      125.16      133.03      3.25 o 
  -8   1   2        5.50        6.08      1.65 o 
  -7   1   2     1105.35     1118.42     11.10 o 
  -6   1   2      148.59      148.32      2.54 o 
  -5   1   2      630.22      630.70      6.92 o 
  -4   1   2     2251.63     2348.40     28.65 o 
  -3   1   2      762.64      803.80      9.08 o 
  -2   1   2       16.41       12.75      1.99 o 
  -1   1   2      734.21      809.79      7.28 o 
   0   1   2       14.50       17.50      2.15 o 
   1   1   2     2764.04     2530.20     28.80 o 
   2   1   2    10655.09    12275.28    145.11 o 
   3   1   2     2200.59     2621.11     21.87 o 
   4   1   2      642.67      649.11      6.32 o 
   5   1   2       82.50       81.77      1.42 o 
   6   1   2      229.68      238.24      3.36 o 
   7   1   2        3.00        7.16      1.30 o 
   8   1   2        1.28        0.71      1.69 o 
   9   1   2      108.82      107.70      3.57 o 
  10   1   2       93.51       82.23      4.35 o 
  -9   2   2       25.40       28.57      4.72 o 
  -8   2   2       76.85       82.11      2.40 o 
  -7   2   2      513.92      513.26     10.59 o 
  -6   2   2      107.54      113.27      5.39 o 
  -5   2   2      130.99      119.63      2.76 o 
  -4   2   2      247.55      228.25      3.72 o 
  -3   2   2     1479.68     1511.52     21.74 o 
  -2   2   2      295.49      340.10      3.94 o 
  -1   2   2      326.13      235.43      2.73 o 
   0   2   2      256.75      269.15      2.36 o 
   1   2   2      410.41      773.86     33.16 o 
   2   2   2     1609.27     2172.36     33.83 o 
   3   2   2      255.56      213.93      1.88 o 
   4   2   2     1106.28     1226.16      8.86 o 
   5   2   2      703.52      677.72      4.98 o 
   6   2   2       11.35       11.41      1.02 o 
   7   2   2       16.40       18.04      1.42 o 
   8   2   2        1.15        0.44      1.67 o 
   9   2   2       80.43       91.52      3.72 o 
  10   2   2       45.91       46.32      2.88 o 
  -9   3   2       60.72       65.74      3.10 o 
  -8   3   2       41.94       41.63      2.94 o 
  -7   3   2        4.23        3.84      1.30 o 
  -6   3   2       18.65       15.27     14.11 o 
  -5   3   2       74.62       84.55      3.69 o 
  -4   3   2     1038.64     1045.02     11.73 o 
  -3   3   2      208.98      223.44      2.91 o 
  -2   3   2     1593.41     1974.34     22.68 o 
  -1   3   2       98.64       63.96      1.82 o 
   0   3   2      286.79      182.24      2.60 o 
   1   3   2      993.84      793.08      9.37 o 
   2   3   2       17.61       37.58      0.59 o 
   3   3   2     1364.52     1361.03     27.61 o 
   4   3   2        4.44       45.52      7.30 o 
   5   3   2      172.92      200.29      3.65 o 
   6   3   2      359.97      337.96      4.95 o 
   7   3   2       16.97       21.07      2.03 o 
   8   3   2       28.16       27.66      2.05 o 
   9   3   2      100.98       92.79      5.91 o 
  10   3   2       38.13       38.42      2.35 o 
  -8   4   2       99.26      116.50      2.57 o 
  -7   4   2      168.45      166.01      4.09 o 
  -6   4   2        7.78        2.92      4.51 o 
  -5   4   2      126.74      139.66      7.63 o 
  -4   4   2      179.36      167.10      4.30 o 
  -3   4   2     1519.93     1578.87     22.95 o 
  -2   4   2       18.50        5.94      1.57 o 
  -1   4   2      685.83      882.37     11.57 o 
   0   4   2     1540.53     1978.19     20.24 o 
   1   4   2      287.26      293.20      4.23 o 
   2   4   2     2487.99     2491.80     38.71 o 
   3   4   2     1654.70     1838.90     40.36 o 
   4   4   2     3494.54     3985.90     37.90 o 
   5   4   2      543.41      581.55      7.03 o 
   6   4   2       38.20       35.33      1.56 o 
   7   4   2        6.16        8.70      1.28 o 
   8   4   2       33.39       35.03      1.70 o 
   9   4   2       34.55       38.39      3.88 o 
  10   4   2       61.91       58.46      2.51 o 
  -8   5   2       92.70      100.36      6.30 o 
  -7   5   2       30.39       31.84      1.79 o 
  -6   5   2       51.29       48.78      2.18 o 
  -5   5   2      472.54      437.83      8.66 o 
  -4   5   2      356.98      365.81      7.03 o 
  -3   5   2      527.90      567.86      8.90 o 
  -2   5   2      165.02      153.84      5.33 o 
  -1   5   2      279.25      247.77      3.27 o 
   0   5   2     2280.66     2379.71     19.81 o 
   1   5   2     2669.69     3000.23     26.01 o 
   2   5   2      587.90      609.53      4.02 o 
   3   5   2      345.05      329.41      3.09 o 
   4   5   2       69.30       87.34      3.02 o 
   5   5   2      292.91      301.83      4.22 o 
   6   5   2      384.00      397.43      4.71 o 
   7   5   2       35.10       37.21      1.87 o 
   8   5   2       16.92       17.54      1.09 o 
   9   5   2       15.00       15.91      1.49 o 
  10   5   2       26.36       27.97      2.09 o 
  -8   6   2       79.38       74.50      6.24 o 
  -7   6   2       37.37       31.07      4.72 o 
  -6   6   2       56.09       55.54      1.72 o 
  -5   6   2        4.90        3.03      3.03 o 
  -4   6   2      157.07      140.15      4.54 o 
  -3   6   2     1185.36     1175.22     16.59 o 
  -2   6   2      188.54      177.93      1.90 o 
  -1   6   2        5.89        9.17      0.80 o 
   0   6   2        4.05        0.72      0.93 o 
   1   6   2      922.37      932.16      8.82 o 
   2   6   2      606.70      671.59      5.32 o 
   3   6   2       97.36       88.24      1.86 o 
   4   6   2       84.03      107.63      1.48 o 
   5   6   2      151.97      170.13      2.12 o 
   6   6   2       52.37       54.99      1.05 o 
   7   6   2       39.52       48.45      3.13 o 
   8   6   2       25.59       27.16      1.27 o 
   9   6   2        0.43        0.93      1.43 o 
  10   6   2       34.85       31.08      6.15 o 
  -7   7   2       43.64       53.19      4.10 o 
  -6   7   2       42.60       46.31      3.51 o 
  -5   7   2       12.04       15.41      0.62 o 
  -4   7   2      177.88      193.27      2.57 o 
  -3   7   2      113.22      102.23      1.81 o 
  -2   7   2       38.16       34.86      2.25 o 
  -1   7   2       97.73       91.60      1.44 o 
   0   7   2        5.27        5.43      0.90 o 
   1   7   2        4.83        7.02      1.48 o 
   2   7   2       41.61       46.48      2.23 o 
   3   7   2      124.69      129.96      2.71 o 
   4   7   2       22.14       26.11      1.32 o 
   5   7   2       94.20      101.23      2.10 o 
   6   7   2      412.54      409.99      9.31 o 
   7   7   2       25.54       21.01      1.00 o 
   8   7   2       32.57       26.76      1.29 o 
   9   7   2        3.87        4.85      2.61 o 
  10   7   2       13.31       14.17      4.60 o 
  -6   8   2       34.50       24.17     14.38 o 
  -5   8   2       14.07       15.20      3.38 o 
  -4   8   2        6.25        5.75      1.17 o 
  -3   8   2      538.85      469.03      5.81 o 
  -2   8   2      213.49      227.96      4.71 o 
  -1   8   2       70.02       70.92      3.00 o 
   0   8   2       41.96       39.32      1.31 o 
   1   8   2      443.21      453.55      7.15 o 
   2   8   2      339.14      325.38      3.44 o 
   3   8   2       15.10       13.76      1.61 o 
   4   8   2       47.53       46.19      1.41 o 
   5   8   2       80.95       87.06      1.66 o 
   6   8   2      123.40      126.82      1.97 o 
   7   8   2      122.14      121.05      6.48 o 
   8   8   2       17.15       13.61      1.77 o 
   9   8   2       25.38       26.89      4.91 o 
  -5   9   2       16.98       16.79      3.61 o 
  -4   9   2       46.72       41.68      8.75 o 
  -3   9   2       68.95       61.72      3.45 o 
  -2   9   2      124.77      108.39      6.40 o 
  -1   9   2      262.15      265.80      4.83 o 
   0   9   2       17.74       18.11      3.01 o 
   1   9   2      299.85      292.85      3.72 o 
   2   9   2       64.62       64.08      2.53 o 
   3   9   2      315.94      310.76      5.27 o 
   4   9   2       56.11       58.15      2.62 o 
   5   9   2       54.46       49.82      1.47 o 
   6   9   2       65.35       57.77      5.76 o 
   7   9   2       61.35       56.94      2.10 o 
   8   9   2        8.48        4.72      4.18 o 
   9   9   2       24.27       36.16      5.51 o 
  -4  10   2       37.55       40.09      4.54 o 
  -3  10   2      139.90      150.65      3.90 o 
  -2  10   2       91.59       89.48      1.88 o 
  -1  10   2       36.62       36.27      1.63 o 
   0  10   2       35.36       38.80      1.92 o 
   1  10   2      124.78      135.77      2.92 o 
   2  10   2       38.68       39.98      4.18 o 
   3  10   2       57.14       57.75      3.08 o 
   4  10   2        1.51        1.86      1.43 o 
   5  10   2       48.34       57.33      3.26 o 
   6  10   2       30.18       30.77      1.90 o 
   8  10   2        0.29       -0.42      7.39 o 
  -3  11   2       52.31       49.22      3.11 o 
  -2  11   2       35.47       32.91      2.54 o 
  -1  11   2       21.45       20.56      1.20 o 
   0  11   2        4.12        2.06      1.25 o 
   1  11   2       19.79       24.79      1.60 o 
   2  11   2       19.32       12.44      2.63 o 
   3  11   2        0.32        0.07      1.09 o 
   4  11   2       81.98       75.91      2.58 o 
   5  11   2        6.83       10.42      3.45 o 
   6  11   2        0.60        2.54      6.36 o 
   7  11   2       14.44       15.63      4.54 o 
  -1  12   2        6.86        3.96      2.25 o 
   0  12   2        1.58        0.97      1.03 o 
   1  12   2        6.33        2.89      1.18 o 
   2  12   2        2.71        1.35      0.98 o 
   3  12   2       10.41       14.78      1.82 o 
   4  12   2       61.08       61.84      4.12 o 
   5  12   2       41.51       59.96      8.06 o 
  -2 -12   3        5.84       12.50      4.56 o 
  -1 -12   3        9.16        4.95      1.52 o 
   0 -12   3       60.03       59.47      4.78 o 
  -5 -11   3        7.95       13.50      2.32 o 
  -4 -11   3        1.15        2.14      1.73 o 
  -3 -11   3       15.53       14.15      1.74 o 
  -2 -11   3        3.88        3.96      2.13 o 
  -1 -11   3        1.78        1.38      1.69 o 
   0 -11   3       93.89       91.67      2.39 o 
   1 -11   3       11.30       11.75      3.94 o 
   2 -11   3        1.17        3.51      3.82 o 
   3 -11   3        4.26        0.67      7.39 o 
  -6 -10   3        1.13        3.43      2.09 o 
  -5 -10   3       15.77       11.62      1.83 o 
  -4 -10   3       36.14       41.26      1.99 o 
  -3 -10   3       30.09       30.30      2.10 o 
  -2 -10   3       29.26       30.92      2.28 o 
  -1 -10   3        4.43        4.12      1.74 o 
   0 -10   3       13.24       10.58      1.35 o 
   1 -10   3       45.64       39.46      1.27 o 
   2 -10   3       14.65       14.72      4.12 o 
   3 -10   3       40.81       39.13      4.97 o 
   4 -10   3       20.37       17.14      5.03 o 
   5 -10   3      134.19      158.34      7.00 o 
  -7  -9   3       47.45       44.68      3.72 o 
  -6  -9   3       37.08       47.64      4.48 o 
  -5  -9   3       14.94       24.77      6.64 o 
  -4  -9   3       61.11       60.24      5.49 o 
  -3  -9   3       96.49       99.17      2.61 o 
  -2  -9   3       27.35       29.02      2.00 o 
  -1  -9   3       50.86       57.45      2.06 o 
   0  -9   3      146.07      148.60      3.13 o 
   1  -9   3       61.28       58.94      5.42 o 
   2  -9   3      171.07      160.50      6.36 o 
   3  -9   3       51.29       55.36      4.91 o 
   4  -9   3       43.15       42.82      8.90 o 
   5  -9   3       97.06       97.44      4.29 o 
   6  -9   3      104.60      110.42      4.98 o 
  -8  -8   3       14.54       14.17      2.28 o 
  -7  -8   3      160.39      146.66      4.62 o 
  -6  -8   3       56.76       56.52      2.20 o 
  -5  -8   3       30.75       35.19      1.85 o 
  -4  -8   3      185.02      187.40      3.35 o 
  -3  -8   3      105.13       97.22      2.49 o 
  -2  -8   3       35.82       41.30      3.17 o 
  -1  -8   3        3.12        3.36      1.31 o 
   0  -8   3       54.97       49.36      3.71 o 
   1  -8   3       57.94       57.86      1.91 o 
   2  -8   3      525.82      508.08     10.84 o 
   3  -8   3      139.95      149.66      5.94 o 
   4  -8   3      108.50      107.50      5.69 o 
   5  -8   3        0.92        1.54      3.02 o 
   6  -8   3       48.21       46.99      3.79 o 
   7  -8   3        2.23        3.62      3.37 o 
  -8  -7   3       11.31       10.33      2.14 o 
  -7  -7   3      128.18      129.85      3.50 o 
  -6  -7   3       21.83       19.93      2.47 o 
  -5  -7   3        3.93        2.80      1.65 o 
  -4  -7   3       76.58       71.30      2.28 o 
  -3  -7   3       58.35       58.88      1.82 o 
  -2  -7   3      128.07      137.81      4.22 o 
  -1  -7   3       15.73       18.92      1.41 o 
   0  -7   3       27.32       21.87      1.26 o 
   1  -7   3        6.46       11.31      1.28 o 
   2  -7   3       27.26       25.71      1.14 o 
   3  -7   3       31.10       32.22      4.00 o 
   4  -7   3      317.04      337.17     12.90 o 
   5  -7   3       26.12       35.51      3.01 o 
   6  -7   3       21.35       23.35      3.70 o 
   7  -7   3       13.94       22.69      6.18 o 
  -9  -6   3       12.65       11.35      1.98 o 
  -8  -6   3       24.40       20.13      2.58 o 
  -7  -6   3        0.37        0.53      1.71 o 
  -6  -6   3       37.79       44.19      1.98 o 
  -5  -6   3        9.34        9.85      2.04 o 
  -4  -6   3      273.94      290.64      3.84 o 
  -3  -6   3        1.27        2.70      1.40 o 
  -2  -6   3        5.96       16.24      1.67 o 
  -1  -6   3       34.83       30.23      1.84 o 
   0  -6   3       13.22       14.52      1.06 o 
   1  -6   3      200.32      186.60      3.38 o 
   2  -6   3      182.80      207.09      2.24 o 
   3  -6   3      600.92      621.58     11.93 o 
   4  -6   3      138.71      133.42      5.63 o 
   5  -6   3        2.10        3.15      2.29 o 
   6  -6   3      117.76      123.09      6.15 o 
   7  -6   3       44.71       48.88      4.20 o 
   8  -6   3       36.07       39.42      6.54 o 
  -9  -5   3       11.00       10.92      2.28 o 
  -8  -5   3       26.94       32.19      2.93 o 
  -7  -5   3       75.56       82.15      3.10 o 
  -6  -5   3      105.96       91.97      2.64 o 
  -5  -5   3      113.34      111.08      2.30 o 
  -4  -5   3      128.72      120.45      2.20 o 
  -3  -5   3      227.64      241.91      2.85 o 
  -2  -5   3      584.16      545.69      5.66 o 
  -1  -5   3       12.02       21.50      1.33 o 
   0  -5   3      655.56      719.47      6.58 o 
   1  -5   3       55.20       45.00      2.27 o 
   2  -5   3      710.89      703.24      6.04 o 
   3  -5   3     1067.07     1153.83     18.59 o 
   4  -5   3     2600.94     2688.73     45.54 o 
   5  -5   3       96.42      100.19      3.75 o 
   6  -5   3        0.97        1.94      2.25 o 
   7  -5   3       14.21       13.43      2.76 o 
   8  -5   3       71.29       77.10      3.88 o 
   9  -5   3        4.33        5.07      3.04 o 
  -9  -4   3       40.07       41.29      2.71 o 
  -8  -4   3       42.51       45.00      3.07 o 
  -7  -4   3       42.93       47.23      4.07 o 
  -6  -4   3       69.42       71.20      2.33 o 
  -5  -4   3      445.85      436.63      4.98 o 
  -4  -4   3      473.25      472.01      5.44 o 
  -3  -4   3      178.91      175.29      2.33 o 
  -2  -4   3      160.61      168.97      2.34 o 
  -1  -4   3      793.00      710.44      7.32 o 
   0  -4   3     2737.63     2993.03     39.94 o 
   1  -4   3      652.92      702.89      7.00 o 
   2  -4   3      623.41      605.70      9.89 o 
   3  -4   3      422.79      424.62      7.57 o 
   4  -4   3      369.55      381.08     11.02 o 
   5  -4   3       63.89       76.77      2.89 o 
   6  -4   3      202.94      196.21      8.63 o 
   7  -4   3      126.03      125.83      5.45 o 
   8  -4   3       40.96       39.82      3.93 o 
   9  -4   3        1.66        4.57      3.59 o 
  -9  -3   3       76.49       79.26      3.79 o 
  -8  -3   3       54.68       51.93      2.31 o 
  -7  -3   3        8.49       10.52      1.90 o 
  -6  -3   3      163.99      156.03      2.98 o 
  -5  -3   3       69.89       51.72      1.82 o 
  -4  -3   3       40.42       48.60      4.30 o 
  -3  -3   3      708.64      721.88      8.19 o 
  -2  -3   3     1285.70     1205.80     11.99 o 
  -1  -3   3      150.41      177.77      2.63 o 
   0  -3   3      228.93      286.90      3.99 o 
   1  -3   3      181.08      145.92      2.91 o 
   2  -3   3     1368.46     1498.61     42.24 o 
   3  -3   3      245.85      235.23      4.78 o 
   4  -3   3        8.96       15.08      2.60 o 
   5  -3   3      346.98      378.95      6.66 o 
   6  -3   3      348.42      348.12      6.72 o 
   7  -3   3       11.86       10.66      2.68 o 
   8  -3   3      234.34      245.50      5.79 o 
   9  -3   3        0.90        2.39      2.96 o 
  10  -3   3       18.47       15.73      3.09 o 
  -9  -2   3        2.51        0.19      1.79 o 
  -8  -2   3        2.58        3.66      1.73 o 
  -7  -2   3       23.24       27.48      1.85 o 
  -6  -2   3      238.84      231.17      3.12 o 
  -5  -2   3       22.47       13.63      5.40 o 
  -4  -2   3      773.35      761.73      7.94 o 
  -3  -2   3      665.56      652.21      8.21 o 
  -2  -2   3      412.97      409.50     15.72 o 
  -1  -2   3      947.57      811.36      7.94 o 
   0  -2   3      725.93      860.33      8.39 o 
   1  -2   3      254.33      286.71      5.42 o 
   2  -2   3      312.32      388.33      6.30 o 
   3  -2   3      721.03      833.68     23.50 o 
   4  -2   3      163.35      142.59      1.88 o 
   5  -2   3      312.75      334.33      5.96 o 
   6  -2   3      416.62      416.48      6.79 o 
   7  -2   3      317.79      314.64      3.51 o 
   8  -2   3        4.67        6.74      1.31 o 
   9  -2   3        3.32        3.38      1.48 o 
  10  -2   3       29.53       32.01      3.91 o 
  -9  -1   3      116.99      118.37      4.22 o 
  -8  -1   3       15.79       20.73      2.70 o 
  -7  -1   3       24.52       23.41      1.79 o 
  -6  -1   3      105.69       99.84      2.41 o 
  -5  -1   3      483.34      461.63      9.24 o 
  -4  -1   3      114.31      108.14      2.28 o 
  -3  -1   3     2432.10     2880.47     30.83 o 
  -2  -1   3      255.00      236.68      3.49 o 
  -1  -1   3       10.02       12.65      1.78 o 
   0  -1   3      551.95      494.26      5.64 o 
   1  -1   3      591.78      696.82     10.05 o 
   2  -1   3     4120.17     4550.17     52.18 o 
   3  -1   3     1075.33     1031.06      9.18 o 
   4  -1   3      473.74      535.68      5.22 o 
   5  -1   3      644.13      690.53      4.57 o 
   6  -1   3      224.48      217.56      2.84 o 
   7  -1   3      189.28      195.91      2.67 o 
   8  -1   3      287.31      267.25      3.46 o 
   9  -1   3      153.30      146.05      3.24 o 
  10  -1   3        9.23        9.71      1.25 o 
  -9   0   3      103.48      106.23      4.84 o 
  -8   0   3        3.29        5.10      2.09 o 
  -7   0   3      178.25      174.35      3.43 o 
  -6   0   3      109.21      120.79      3.65 o 
  -5   0   3      799.63      772.79      8.44 o 
  -4   0   3      253.09      252.89      3.40 o 
  -3   0   3      636.83      638.86     11.36 o 
  -2   0   3       28.17       18.06      1.56 o 
  -1   0   3     4521.30     4762.23     55.70 o 
   0   0   3     1720.94     1745.70     18.26 o 
   1   0   3     5343.71     6493.78     80.64 o 
   2   0   3      135.79      149.23      2.33 o 
   3   0   3      740.90      713.92      8.30 o 
   4   0   3     2390.22     2547.97     18.62 o 
   5   0   3      874.78      914.62      6.92 o 
   6   0   3        3.44        2.04      1.26 o 
   7   0   3      165.16      170.12      2.53 o 
   8   0   3       16.73       24.81      2.07 o 
   9   0   3       99.03      100.34      3.07 o 
  10   0   3        9.99       12.10      1.56 o 
  -9   1   3       53.42       57.34      3.05 o 
  -8   1   3        4.20        4.05      1.75 o 
  -7   1   3       12.78       16.07      3.23 o 
  -6   1   3       23.78       20.91      2.73 o 
  -5   1   3      877.32      852.76      9.34 o 
  -4   1   3      906.78      886.18      9.08 o 
  -3   1   3     1396.70     1386.94     14.45 o 
  -2   1   3       21.40       12.15      1.18 o 
  -1   1   3      825.97      961.43     18.35 o 
   0   1   3     3192.84     3538.91     38.23 o 
   1   1   3     2044.95     1677.52     15.10 o 
   2   1   3    13405.02    15353.07    193.10 o 
   3   1   3     2739.48     3328.51     29.05 o 
   4   1   3        6.83        8.01      1.39 o 
   5   1   3      376.65      377.05      3.05 o 
   6   1   3       91.36       97.20      1.44 o 
   7   1   3      270.75      282.50      4.21 o 
   8   1   3        1.53        3.79      1.32 o 
   9   1   3      114.15      109.47      3.09 o 
  10   1   3       13.53       16.61      2.32 o 
  -9   2   3      116.72      113.11      4.20 o 
  -8   2   3       25.57       29.66      1.91 o 
  -7   2   3        2.62        4.20      1.39 o 
  -6   2   3        6.44        6.31      2.63 o 
  -5   2   3     1719.21     1720.34     20.07 o 
  -4   2   3      300.36      305.49      3.96 o 
  -3   2   3      226.19      191.90      3.14 o 
  -2   2   3      222.35      214.53      3.79 o 
  -1   2   3      820.74      613.48      7.90 o 
   0   2   3        2.77        9.74      0.77 o 
   1   2   3     1340.88     2025.75     18.86 o 
   2   2   3     4008.62     5405.44     93.69 o 
   3   2   3       79.06       92.06      1.15 o 
   4   2   3     2355.78     2635.14     26.91 o 
   5   2   3     1006.52      979.52      7.67 o 
   6   2   3        3.58        6.47      0.98 o 
   7   2   3       56.75       56.43      2.88 o 
   8   2   3      124.78      126.77      3.91 o 
   9   2   3      109.52      118.32      3.66 o 
  10   2   3        1.41        0.62      1.56 o 
  11   2   3       19.67       16.64      2.49 o 
  -9   3   3       84.16       88.20      2.70 o 
  -8   3   3       35.24       32.26      4.39 o 
  -7   3   3      201.61      215.32      6.36 o 
  -6   3   3        1.89        2.14      2.05 o 
  -5   3   3     1689.67     1654.09     18.15 o 
  -4   3   3      371.40      361.96      4.56 o 
  -3   3   3      447.45      500.38      5.27 o 
  -2   3   3       38.72       48.87      1.78 o 
  -1   3   3       14.80        6.21      1.11 o 
   0   3   3      404.16      235.86      3.97 o 
   1   3   3     1697.41     1633.14     15.19 o 
   2   3   3     1081.08     1017.37     15.87 o 
   3   3   3      343.44      303.09      3.06 o 
   4   3   3     5025.31     6086.92     82.68 o 
   5   3   3     1482.37     1549.04     13.32 o 
   6   3   3       88.38       81.62      1.99 o 
   7   3   3       88.30       93.55      1.86 o 
   8   3   3       45.70       46.40      2.02 o 
   9   3   3       55.68       55.58      2.78 o 
  10   3   3       18.65       16.61      1.91 o 
  11   3   3       37.86       31.99      3.51 o 
  -8   4   3       53.32       66.17      3.54 o 
  -7   4   3       28.38       25.50      1.58 o 
  -6   4   3       20.01       21.86      3.63 o 
  -5   4   3      349.10      347.04     10.78 o 
  -4   4   3      164.93      149.66      4.36 o 
  -3   4   3      434.33      400.76      9.02 o 
  -2   4   3        1.62        2.18      1.51 o 
  -1   4   3     2217.01     2705.14     40.03 o 
   0   4   3      337.63      399.49      5.09 o 
   1   4   3      465.34      420.20      3.99 o 
   2   4   3      532.16      501.14      5.08 o 
   3   4   3      346.14      346.04      4.52 o 
   4   4   3        4.42        3.51      1.46 o 
   5   4   3     2110.44     2288.30     18.59 o 
   6   4   3      177.50      162.73      1.59 o 
   7   4   3      164.34      167.39      5.50 o 
   8   4   3       70.71       77.32      6.12 o 
   9   4   3       51.79       59.21      2.82 o 
  10   4   3        5.91       10.07      1.94 o 
  -8   5   3       38.95       45.73      5.45 o 
  -7   5   3       64.32       66.25      3.00 o 
  -6   5   3       35.26       37.91      4.12 o 
  -5   5   3       14.38       11.93      3.21 o 
  -4   5   3      270.69      283.69      9.33 o 
  -3   5   3      406.82      438.25      7.39 o 
  -2   5   3      480.40      471.20      7.15 o 
  -1   5   3      370.08      353.46      6.78 o 
   0   5   3      130.61      187.83      2.57 o 
   1   5   3     1285.06     1381.62     22.20 o 
   2   5   3      223.23      208.97      1.76 o 
   3   5   3       73.75       64.65      0.98 o 
   4   5   3      376.03      368.54      3.71 o 
   5   5   3      972.86      954.22      7.12 o 
   6   5   3        5.75        6.99      1.90 o 
   7   5   3       16.63       15.05      1.21 o 
   8   5   3       15.75       18.73      3.66 o 
   9   5   3        4.38        5.05      2.03 o 
  10   5   3       18.79       15.76      5.91 o 
  -7   6   3       88.46       87.15      5.81 o 
  -6   6   3      108.71      106.53      5.39 o 
  -5   6   3       86.21       74.37      4.48 o 
  -4   6   3      114.37      102.66      4.30 o 
  -3   6   3      647.67      621.58     10.17 o 
  -2   6   3      237.55      267.83      5.18 o 
  -1   6   3      167.26      195.08      2.42 o 
   0   6   3       77.82       62.42      1.48 o 
   1   6   3        4.03        5.82      0.70 o 
   2   6   3      564.00      612.77      6.79 o 
   3   6   3        2.57        7.04      0.60 o 
   4   6   3      246.83      236.84      2.98 o 
   5   6   3      255.78      267.59      4.76 o 
   6   6   3      391.18      374.80      2.99 o 
   7   6   3       37.69       52.38      1.99 o 
   8   6   3       10.59        8.50      1.89 o 
   9   6   3        0.98        1.71      1.19 o 
  10   6   3        7.75        9.23      2.94 o 
  -7   7   3       99.72       94.84      6.30 o 
  -6   7   3       57.83       69.23      5.09 o 
  -5   7   3        5.04        8.54      6.24 o 
  -4   7   3      179.32      185.72      3.39 o 
  -3   7   3      352.37      301.55      3.41 o 
  -2   7   3      179.83      159.01      2.01 o 
  -1   7   3      190.16      192.45      3.28 o 
   0   7   3        2.29        3.58      0.96 o 
   1   7   3       62.47       48.28      1.24 o 
   2   7   3      913.07      954.39      9.96 o 
   3   7   3      126.10      121.15      2.08 o 
   4   7   3       28.01       32.35      1.19 o 
   5   7   3       87.94       92.73      2.39 o 
   6   7   3       40.55       45.49      1.97 o 
   7   7   3        6.12        5.87      1.09 o 
   8   7   3       72.48       65.50      3.98 o 
   9   7   3       42.91       40.20      5.15 o 
  10   7   3       11.59        4.42      7.57 o 
  -6   8   3       41.71       31.89      3.61 o 
  -5   8   3        3.41        5.51      2.61 o 
  -4   8   3        7.63        8.40      0.71 o 
  -3   8   3       11.69       14.43      1.43 o 
  -2   8   3      134.25      133.93      1.86 o 
  -1   8   3       33.00       31.97      1.73 o 
   0   8   3      223.96      220.08      3.74 o 
   1   8   3      175.37      177.63      2.35 o 
   2   8   3        0.88        1.91      1.00 o 
   3   8   3      177.63      186.58      2.21 o 
   4   8   3      148.20      146.13      1.81 o 
   5   8   3       63.55       56.25      1.02 o 
   6   8   3       14.18       13.25      0.65 o 
   7   8   3       71.12       64.57      3.51 o 
   8   8   3        0.80        1.94      1.39 o 
  -5   9   3       13.42       22.39      3.30 o 
  -4   9   3       33.78       24.26     11.87 o 
  -3   9   3       24.36       27.10      1.46 o 
  -2   9   3      226.42      211.04      2.48 o 
  -1   9   3       13.26       15.83      1.18 o 
   0   9   3       56.35       61.05      1.94 o 
   1   9   3       88.67       89.17      1.55 o 
   2   9   3       13.07       15.42      1.32 o 
   3   9   3       42.07       44.38      1.41 o 
   4   9   3       40.42       43.57      2.18 o 
   5   9   3       24.47       22.53      1.41 o 
   6   9   3       31.73       32.35      1.46 o 
   7   9   3       30.10       32.64      4.54 o 
   8   9   3       92.98       98.72      6.18 o 
   9   9   3        7.46        5.09      4.54 o 
  -4  10   3       40.52       49.72      4.72 o 
  -3  10   3       15.74       22.17      3.02 o 
  -2  10   3       86.81       75.89      1.90 o 
  -1  10   3      224.89      200.40      3.20 o 
   0  10   3      181.18      190.91      3.77 o 
   1  10   3        2.01        1.49      1.08 o 
   2  10   3       77.09       65.00      1.46 o 
   3  10   3       30.00       28.77      1.40 o 
   4  10   3       63.46       62.63      1.91 o 
   5  10   3       18.61       22.12      2.88 o 
   6  10   3       11.64        9.39      3.76 o 
   8  10   3       28.78       21.44      4.91 o 
  -3  11   3       23.42       17.60      3.13 o 
  -2  11   3       56.60       66.23      3.62 o 
  -1  11   3       17.60       19.29      1.13 o 
   0  11   3       60.82       46.93      1.39 o 
   1  11   3       63.97       69.89      2.26 o 
   2  11   3        7.38       11.48      1.58 o 
   3  11   3       52.62       43.36      1.66 o 
   4  11   3       13.11       22.40     19.17 o 
   5  11   3       11.65       12.98      2.51 o 
   6  11   3        5.74        2.30      3.51 o 
   7  11   3        8.40        8.30      4.24 o 
  -1  12   3       65.68       76.37      2.85 o 
   0  12   3       10.86       14.87      2.28 o 
   1  12   3        1.36        1.33      1.03 o 
   2  12   3        1.71        2.43      1.51 o 
   3  12   3        5.14       10.78      1.76 o 
   4  12   3        6.66        5.15      3.03 o 
   5  12   3       13.86       11.33      3.88 o 
  -4 -11   4       42.16       37.89      4.10 o 
  -3 -11   4       34.58       29.07      5.65 o 
  -2 -11   4        1.89        1.96      1.53 o 
  -1 -11   4        8.08       12.44      1.66 o 
   0 -11   4        0.20       -0.64      1.08 o 
   1 -11   4        9.47        7.93      4.00 o 
   2 -11   4       14.89       15.50      4.66 o 
   3 -11   4        4.65        4.06      4.54 o 
  -5 -10   4        4.23        2.98      1.98 o 
  -4 -10   4        9.11        9.83      2.05 o 
  -3 -10   4       96.99       94.01      2.83 o 
  -2 -10   4       10.94       12.03      1.66 o 
  -1 -10   4        2.05        2.12      2.02 o 
   0 -10   4       69.02       65.72      2.86 o 
   1 -10   4       42.51       44.88      3.18 o 
   2 -10   4       90.38      105.93     10.11 o 
   3 -10   4       29.35       32.95      5.09 o 
   4 -10   4       18.02       18.29      5.21 o 
  -6  -9   4       11.53       11.24      2.16 o 
  -5  -9   4       35.36       34.04      2.05 o 
  -4  -9   4       54.33       47.62      2.43 o 
  -3  -9   4       54.21       58.60      2.42 o 
  -2  -9   4        4.86        9.95      1.95 o 
  -1  -9   4      100.66      111.04      2.55 o 
   0  -9   4       11.39       14.25      3.30 o 
   1  -9   4       38.06       30.54      2.14 o 
   2  -9   4      189.72      180.36      6.72 o 
   3  -9   4        6.56        8.24      4.12 o 
   4  -9   4       25.11       27.80      8.90 o 
   5  -9   4       55.12       60.57      6.12 o 
   6  -9   4        6.42        2.12      5.93 o 
  -7  -8   4        0.51        0.83      2.01 o 
  -6  -8   4       34.37       34.18      2.32 o 
  -5  -8   4       61.01       66.45      3.05 o 
  -4  -8   4       28.71       29.00      3.17 o 
  -3  -8   4      180.39      169.54      2.91 o 
  -2  -8   4      127.22      122.49      3.36 o 
  -1  -8   4       31.83       28.89      2.87 o 
   0  -8   4       79.47       86.96      3.30 o 
   1  -8   4       82.43       91.29      2.16 o 
   2  -8   4      185.42      163.07      6.60 o 
   3  -8   4       88.58       94.97      5.45 o 
   4  -8   4       12.36        7.63      4.06 o 
   5  -8   4       28.71       37.25      5.03 o 
   6  -8   4       33.15       30.77      4.60 o 
   7  -8   4       89.67      103.53      8.51 o 
  -8  -7   4        9.02        6.66      2.38 o 
  -7  -7   4        0.26        0.78      1.72 o 
  -6  -7   4       36.36       35.02      3.09 o 
  -5  -7   4      287.02      276.22      5.41 o 
  -4  -7   4       70.27       71.01      2.92 o 
  -3  -7   4       63.02       68.54      2.35 o 
  -2  -7   4       84.26       83.65      2.07 o 
  -1  -7   4       66.38       61.21      2.15 o 
   0  -7   4       12.96       11.79      1.22 o 
   1  -7   4       41.53       36.38      1.79 o 
   2  -7   4       17.65       17.06      1.13 o 
   3  -7   4      123.40      139.72      6.06 o 
   4  -7   4       92.86       97.45      9.33 o 
   5  -7   4       76.87       80.98      5.51 o 
   6  -7   4       61.12       65.01      3.70 o 
   7  -7   4       42.70       49.92      3.83 o 
  -8  -6   4        3.48        2.33      2.10 o 
  -7  -6   4       90.41       86.06      4.28 o 
  -6  -6   4       33.03       35.87      2.08 o 
  -5  -6   4      438.37      445.15      5.72 o 
  -4  -6   4        5.29        7.23      1.76 o 
  -3  -6   4       76.36       67.48      1.96 o 
  -2  -6   4      430.89      413.29      5.10 o 
  -1  -6   4       16.50       15.61      1.38 o 
   0  -6   4       12.81       15.40      1.83 o 
   1  -6   4      158.92      165.63      2.44 o 
   2  -6   4       57.09       55.17      1.17 o 
   3  -6   4      123.45      121.61      5.09 o 
   4  -6   4      933.86      991.57     17.93 o 
   5  -6   4      217.48      219.43      7.21 o 
   6  -6   4      147.98      161.61      4.51 o 
   7  -6   4       35.81       40.91      7.87 o 
   8  -6   4       28.13       35.53      4.60 o 
  -8  -5   4        5.82        6.09      1.93 o 
  -7  -5   4       16.88       19.43      3.51 o 
  -6  -5   4       19.50       21.56      2.07 o 
  -5  -5   4      348.92      335.98      5.02 o 
  -4  -5   4        5.64        4.91      2.07 o 
  -3  -5   4       77.96       83.24      2.71 o 
  -2  -5   4      307.11      298.96      3.36 o 
  -1  -5   4      432.88      432.87      4.10 o 
   0  -5   4       38.25       43.67      1.28 o 
   1  -5   4       49.17       35.42      1.43 o 
   2  -5   4      484.47      466.73      6.46 o 
   3  -5   4      427.83        2.00      2.97 o 
   4  -5   4        0.96        2.85      6.12 o 
   5  -5   4      186.14      180.18      6.48 o 
   6  -5   4      243.10      248.47      4.97 o 
   7  -5   4       81.46       78.41      3.63 o 
   8  -5   4       27.39       17.70      7.54 o 
   9  -5   4        4.23        3.33      5.33 o 
  -9  -4   4        4.09        4.33      2.44 o 
  -8  -4   4        5.06        7.93      1.94 o 
  -7  -4   4       97.24       98.14      3.00 o 
  -6  -4   4      178.84      173.09      4.53 o 
  -5  -4   4        7.94        8.90      1.61 o 
  -4  -4   4       79.98       76.82      2.53 o 
  -3  -4   4      273.12      266.46      3.96 o 
  -2  -4   4      747.75      770.91     19.65 o 
  -1  -4   4      694.74      661.12     16.53 o 
   0  -4   4      115.15      207.12      3.91 o 
   1  -4   4      228.09      215.65      7.96 o 
   2  -4   4      243.72      277.46      3.96 o 
   3  -4   4      704.58      734.94      5.74 o 
   4  -4   4      130.82      150.14      4.85 o 
   5  -4   4      383.08      379.20      8.36 o 
   6  -4   4       14.22        9.90      2.85 o 
   7  -4   4       10.89        7.92      3.14 o 
   8  -4   4       13.69       13.62      2.66 o 
   9  -4   4        0.36        1.07      2.50 o 
  -9  -3   4        0.48       -1.23      2.32 o 
  -8  -3   4        6.24        7.28      1.96 o 
  -7  -3   4      114.02      117.51      2.82 o 
  -6  -3   4      274.69      267.70      4.18 o 
  -5  -3   4      443.90      443.60      6.71 o 
  -4  -3   4      115.20      117.54      7.87 o 
  -3  -3   4      314.13      296.98      4.78 o 
  -2  -3   4     1546.36     1514.21     15.70 o 
  -1  -3   4      973.05      927.82     11.20 o 
   0  -3   4       24.61       41.57      2.82 o 
   1  -3   4       63.92       76.78      4.66 o 
   2  -3   4     1378.75     1327.52     14.48 o 
   3  -3   4      188.06      188.50      3.10 o 
   4  -3   4      304.19      326.38      4.60 o 
   5  -3   4      253.69      276.36      9.45 o 
   6  -3   4      420.21      436.32      7.03 o 
   7  -3   4      177.77      184.61      4.07 o 
   8  -3   4        1.70        0.87      2.63 o 
   9  -3   4        1.93        1.80      2.79 o 
  10  -3   4        9.06        8.40      3.29 o 
  -9  -2   4      221.23      216.57      4.21 o 
  -8  -2   4        0.82        0.01      2.35 o 
  -7  -2   4      175.03      175.68      5.18 o 
  -6  -2   4      240.79      237.32      3.85 o 
  -5  -2   4       71.63       66.85      2.41 o 
  -4  -2   4       50.30       43.10      3.58 o 
  -3  -2   4      627.50      647.98      6.87 o 
  -2  -2   4      404.01      411.26      6.06 o 
  -1  -2   4     1803.56     1840.74     24.44 o 
   0  -2   4       75.29       77.49      2.76 o 
   1  -2   4       10.29       23.20      1.43 o 
   2  -2   4     1849.02     2172.44     22.48 o 
   3  -2   4      746.14      812.64      8.26 o 
   4  -2   4      762.23      715.63      8.69 o 
   5  -2   4       75.81       70.09      4.69 o 
   6  -2   4       37.03       36.88      2.47 o 
   7  -2   4       18.32       19.47      3.97 o 
   8  -2   4      204.38      200.48      5.11 o 
   9  -2   4      112.23      113.09      4.51 o 
  10  -2   4       11.50       12.90      2.64 o 
  -9  -1   4       55.35       57.24      4.13 o 
  -8  -1   4       46.73       46.32      3.11 o 
  -7  -1   4       70.53       78.28      3.19 o 
  -6  -1   4       61.65       55.44      6.15 o 
  -5  -1   4       85.52       86.00      3.16 o 
  -4  -1   4       23.55       23.16      1.78 o 
  -3  -1   4       25.22       43.14      2.20 o 
  -2  -1   4       45.92       40.55      2.03 o 
  -1  -1   4     2155.17     2446.77     26.39 o 
   0  -1   4      531.99      539.23      7.17 o 
   1  -1   4       72.10       58.10      2.00 o 
   2  -1   4        8.11       10.61      7.27 o 
   3  -1   4     2827.73     3262.45     29.22 o 
   4  -1   4      542.76      627.37     14.02 o 
   5  -1   4       97.37       96.53      3.27 o 
   6  -1   4        2.50        3.13      0.86 o 
   7  -1   4      571.03      593.14      6.99 o 
   8  -1   4        2.46        1.92      0.98 o 
   9  -1   4       27.14       24.17      1.34 o 
  10  -1   4       28.54       27.03      3.10 o 
  -9   0   4       91.15       97.91      3.07 o 
  -8   0   4       25.00       22.15      2.10 o 
  -7   0   4      263.35      267.51      8.29 o 
  -6   0   4       19.15       26.01      2.95 o 
  -5   0   4      332.35      310.05     10.60 o 
  -4   0   4      126.46      119.02      3.05 o 
  -3   0   4        2.26        6.04      1.39 o 
  -2   0   4     3030.17     3489.13     68.56 o 
  -1   0   4     3704.15     3687.53     46.88 o 
   0   0   4      155.09      192.43      2.63 o 
   1   0   4     1599.02     2033.88     37.58 o 
   2   0   4        2.61        2.31      1.17 o 
   3   0   4      453.30      378.47      2.94 o 
   4   0   4      740.38      702.64     13.93 o 
   5   0   4      429.63      424.14      4.61 o 
   6   0   4       15.59       13.44      1.13 o 
   7   0   4      278.73      287.14      5.31 o 
   8   0   4      424.29      423.67      4.27 o 
   9   0   4      144.58      153.10      2.41 o 
  10   0   4       44.08       40.46      2.28 o 
  -9   1   4       94.86      105.70      4.15 o 
  -8   1   4       51.55       53.62      3.73 o 
  -7   1   4       27.50       18.18      8.14 o 
  -6   1   4       12.44       15.36      2.97 o 
  -5   1   4      672.19      670.96      9.69 o 
  -4   1   4      646.11      628.85      6.94 o 
  -3   1   4     1004.67      980.50     10.55 o 
  -2   1   4      170.55      182.50      2.57 o 
  -1   1   4     5215.38     6595.55     90.45 o 
   0   1   4     5437.55     5647.81     67.45 o 
   1   1   4      342.62      511.94      5.61 o 
   2   1   4      114.93      178.95      1.86 o 
   3   1   4     2672.94     2988.48     49.78 o 
   4   1   4      577.77      547.06      5.47 o 
   5   1   4      238.44      232.45      2.13 o 
   6   1   4       73.15       69.67      1.62 o 
   7   1   4      108.78      127.14      2.14 o 
   8   1   4      174.47      174.31      3.94 o 
   9   1   4       35.36       32.58      2.22 o 
  10   1   4        4.83        6.95      1.36 o 
  11   1   4       52.27       51.63      2.70 o 
  -8   2   4      101.10      105.02      3.35 o 
  -7   2   4       39.14       34.61      2.97 o 
  -6   2   4       14.61       11.78      4.23 o 
  -5   2   4     1501.56     1540.16     17.28 o 
  -4   2   4      296.07      281.04      3.98 o 
  -3   2   4      713.57      703.50      7.75 o 
  -2   2   4      408.44      361.30      5.15 o 
  -1   2   4     1467.20     1418.49     13.95 o 
   0   2   4       56.72       96.29      1.45 o 
   1   2   4      555.75      663.30      5.82 o 
   2   2   4      211.54      142.10      1.63 o 
   3   2   4      879.02      924.83     19.05 o 
   4   2   4        8.69       12.97      0.57 o 
   5   2   4      431.76      429.80      3.78 o 
   6   2   4      120.81      123.15      1.86 o 
   7   2   4       60.66       69.44      1.89 o 
   8   2   4       99.66      100.81      2.69 o 
   9   2   4      111.98      111.74      2.51 o 
  10   2   4        6.04        2.99      1.75 o 
  11   2   4       28.93       31.42      1.72 o 
  -8   3   4       47.27       46.90      3.32 o 
  -7   3   4        1.92        3.43      2.48 o 
  -6   3   4       10.29        9.64      3.00 o 
  -5   3   4       20.06       17.40      2.21 o 
  -4   3   4      170.73      166.22      3.79 o 
  -3   3   4      479.04      462.03      5.97 o 
  -2   3   4       79.49       84.01      2.16 o 
  -1   3   4      319.32      320.89      4.91 o 
   0   3   4      495.15      323.75      3.85 o 
   1   3   4      328.37      328.16      3.17 o 
   2   3   4      309.44      294.41      2.53 o 
   3   3   4      273.46      213.86      3.88 o 
   4   3   4     1467.29     1597.96     25.00 o 
   5   3   4     1093.02     1115.09     10.10 o 
   6   3   4       54.76       59.73      1.69 o 
   7   3   4      216.74      214.40      2.47 o 
   8   3   4       73.06       73.12      2.02 o 
   9   3   4      143.17      134.02      4.51 o 
  10   3   4        8.98        7.16      2.20 o 
  11   3   4       29.36       19.65      6.33 o 
  -8   4   4        9.77        9.43      2.06 o 
  -7   4   4       38.91       39.00      8.36 o 
  -6   4   4        1.54        3.63      3.33 o 
  -5   4   4        8.41        6.10      2.09 o 
  -4   4   4      138.85      125.30      3.00 o 
  -3   4   4      606.61      553.65      6.84 o 
  -2   4   4       43.80       47.62      1.73 o 
  -1   4   4      454.08      492.96     12.69 o 
   0   4   4       37.29       34.04      2.12 o 
   1   4   4      404.23      346.56      3.16 o 
   2   4   4      399.60      468.37      3.79 o 
   3   4   4      179.70      159.83      3.51 o 
   4   4   4       86.14      108.77      2.83 o 
   5   4   4      347.04      365.02      5.11 o 
   6   4   4      827.50      786.13     11.78 o 
   7   4   4      335.94      334.43      6.08 o 
   8   4   4        3.28        4.23      1.46 o 
   9   4   4       65.81       63.12      4.66 o 
  10   4   4       29.37       32.37      3.30 o 
  11   4   4        8.38        9.15      2.41 o 
  -7   5   4       99.13      115.56      6.18 o 
  -6   5   4       16.55       14.48      3.82 o 
  -5   5   4      354.24      373.02      8.06 o 
  -4   5   4      189.57      201.44      8.48 o 
  -3   5   4      793.03      771.48     11.99 o 
  -2   5   4      414.64      396.46      6.30 o 
  -1   5   4      791.49      803.94     10.96 o 
   0   5   4      406.43      411.30      5.45 o 
   1   5   4      238.38      221.91      2.31 o 
   2   5   4      347.71      304.14      3.65 o 
   3   5   4      390.54      389.92      8.66 o 
   4   5   4      229.16      228.36      3.40 o 
   5   5   4      456.04      458.97      9.41 o 
   6   5   4     1296.46     1364.52     14.77 o 
   7   5   4      138.36      121.27      2.24 o 
   8   5   4        0.51        0.58      1.30 o 
   9   5   4       44.73       51.19      3.00 o 
  10   5   4        9.23        7.05      1.54 o 
  -7   6   4      127.80      140.27      6.78 o 
  -6   6   4      101.97       98.05      5.57 o 
  -5   6   4       81.25       75.52      4.54 o 
  -4   6   4      197.93      192.17      5.51 o 
  -3   6   4      584.72      549.27     12.60 o 
  -2   6   4      355.30      370.96      6.42 o 
  -1   6   4      166.01      167.46      2.66 o 
   0   6   4      264.98      241.40      2.76 o 
   1   6   4     1712.24     1849.99     15.72 o 
   2   6   4       58.07       60.24      1.56 o 
   3   6   4       20.98       16.61      0.94 o 
   4   6   4      237.33      253.20      5.74 o 
   5   6   4       23.04       21.30      2.08 o 
   6   6   4       23.08       24.99      3.29 o 
   7   6   4      314.85      319.89      6.80 o 
   8   6   4        0.56        0.74      0.79 o 
   9   6   4       13.28       14.85      1.20 o 
  10   6   4       23.65       28.04      4.30 o 
  -6   7   4       38.45       36.94      4.78 o 
  -5   7   4       48.46       45.42      7.45 o 
  -4   7   4      164.52      157.95      5.09 o 
  -3   7   4       99.41       77.64      3.63 o 
  -2   7   4      236.39      222.58      7.30 o 
  -1   7   4      358.81      358.43      4.49 o 
   0   7   4       23.86       25.62      2.34 o 
   1   7   4        2.29        1.23      0.78 o 
   2   7   4        7.90        4.91      1.09 o 
   3   7   4      174.80      158.98      1.93 o 
   4   7   4       32.69       29.81      1.39 o 
   5   7   4        7.13        6.87      1.97 o 
   6   7   4       57.44       50.39      4.12 o 
   7   7   4       48.94       42.37      3.10 o 
   8   7   4        1.85        2.50      1.07 o 
   9   7   4        9.88       12.05      4.18 o 
  10   7   4       14.10       10.42      4.30 o 
  -6   8   4       24.83       19.90     16.87 o 
  -5   8   4       22.46       19.68      3.94 o 
  -4   8   4       28.25       30.76      3.45 o 
  -3   8   4       30.38       37.17      2.03 o 
  -2   8   4       36.40       39.20      2.42 o 
  -1   8   4       41.69       36.63      1.27 o 
   0   8   4      115.26      125.94      3.01 o 
   1   8   4        2.63        4.59      1.02 o 
   2   8   4       83.35       77.93      1.16 o 
   3   8   4       30.60       26.83      1.02 o 
   4   8   4      106.90      105.64      2.74 o 
   5   8   4       33.96       34.34      3.51 o 
   6   8   4      147.33      159.59      5.81 o 
   7   8   4       58.49       56.87      4.60 o 
   8   8   4      126.78      117.74      6.30 o 
  -5   9   4        5.09        1.11      2.65 o 
  -4   9   4       22.79       23.27      4.92 o 
  -3   9   4       11.16       13.15      0.98 o 
  -2   9   4      138.18      141.15      2.35 o 
  -1   9   4      155.79      139.46      2.71 o 
   0   9   4      135.44      132.40      1.90 o 
   1   9   4       15.67       15.02      2.56 o 
   2   9   4      146.71      154.59      3.02 o 
   3   9   4      212.44      199.99      7.22 o 
   4   9   4      362.82      321.15     11.08 o 
   5   9   4        2.39        2.61      0.80 o 
   6   9   4       55.84       70.52      4.78 o 
   7   9   4       40.74       46.76      4.78 o 
  -4  10   4       21.88       15.94      5.02 o 
  -3  10   4        8.06       10.44      2.31 o 
  -2  10   4       62.63       57.49      1.96 o 
  -1  10   4       72.92       76.68      2.31 o 
   0  10   4      132.74      136.41      2.77 o 
   1  10   4       10.12        9.36      1.35 o 
   2  10   4      409.70      384.91      5.41 o 
   3  10   4       66.92       65.79      2.29 o 
   4  10   4        3.19        2.27      0.59 o 
   5  10   4       88.41       97.63      4.85 o 
   6  10   4       48.20       47.79      4.60 o 
   7  10   4        2.06        4.50      2.76 o 
   8  10   4        5.31       -0.18      3.94 o 
  -3  11   4       43.22       51.61      3.02 o 
  -2  11   4       59.60       71.38      3.85 o 
  -1  11   4       21.63       13.90      2.09 o 
   0  11   4       80.09       65.10      1.72 o 
   1  11   4        1.59        0.18      0.90 o 
   2  11   4       48.49       50.67      1.64 o 
   3  11   4       35.53       28.40      0.93 o 
   4  11   4        2.57       -1.03      5.27 o 
   5  11   4       14.19        7.51      3.39 o 
   6  11   4        3.30        0.85      3.45 o 
  -1  12   4        2.65        7.26      3.79 o 
   0  12   4       23.75       23.62      2.43 o 
   1  12   4        7.44        2.03      1.01 o 
   2  12   4       27.81       33.23      1.31 o 
   3  12   4        0.25        2.91      2.48 o 
   4  12   4        4.52        2.18      2.85 o 
  -3 -11   5       13.83       10.97      1.90 o 
  -2 -11   5        5.32        5.53      1.94 o 
  -1 -11   5       15.52       16.31      2.62 o 
   0 -11   5        1.55       -0.63      1.19 o 
   1 -11   5        1.67        3.03      4.06 o 
   2 -11   5       69.45       71.53      6.12 o 
  -5 -10   5        0.14        1.04      2.08 o 
  -4 -10   5        5.35        5.02      2.51 o 
  -3 -10   5        3.10        3.32      1.72 o 
  -2 -10   5       10.75        9.21      1.86 o 
  -1 -10   5       12.44        8.31      2.06 o 
   0 -10   5       27.53       27.70      2.43 o 
   1 -10   5       26.28       30.74      3.48 o 
   2 -10   5        0.24        5.15      4.30 o 
   3 -10   5       26.25       24.41      9.39 o 
   4 -10   5       52.18       61.35      6.36 o 
  -6  -9   5        1.40       -1.01      1.79 o 
  -5  -9   5        4.22        3.43      1.81 o 
  -4  -9   5       55.70       62.53      2.70 o 
  -3  -9   5       14.11       16.67      2.20 o 
  -2  -9   5      143.68      146.43      3.17 o 
  -1  -9   5      156.37      145.74      3.30 o 
   0  -9   5        0.40        0.09      1.20 o 
   1  -9   5       96.09       95.01      2.43 o 
   2  -9   5       17.35       21.84      1.97 o 
   3  -9   5       12.84       16.35      4.60 o 
   4  -9   5       14.53       18.41      5.09 o 
   5  -9   5       34.43       38.10     10.48 o 
  -7  -8   5       28.80       31.60      3.13 o 
  -6  -8   5        0.31        0.97      1.80 o 
  -5  -8   5       31.56       32.46      2.52 o 
  -4  -8   5       84.07       88.05      2.90 o 
  -3  -8   5      161.15      152.33      3.93 o 
  -2  -8   5       85.77       78.58      2.48 o 
  -1  -8   5      140.07      130.23      2.50 o 
   0  -8   5       57.16       71.04      2.38 o 
   1  -8   5       67.20       72.34      4.76 o 
   2  -8   5      118.59      106.46      3.84 o 
   3  -8   5       49.66       52.81      4.91 o 
   4  -8   5       20.52       26.22      4.72 o 
   5  -8   5       51.30       64.80      5.69 o 
   6  -8   5       20.29       26.82      4.27 o 
  -7  -7   5       81.75       84.49      2.94 o 
  -6  -7   5        0.75        0.81      2.41 o 
  -5  -7   5       94.71       92.19      3.10 o 
  -4  -7   5       38.68       43.09      2.68 o 
  -3  -7   5      310.70      308.82      6.64 o 
  -2  -7   5       74.17       74.12      2.96 o 
  -1  -7   5       79.49       77.91      2.48 o 
   0  -7   5        2.21        1.71      1.11 o 
   1  -7   5       74.36       72.84      1.66 o 
   2  -7   5      109.25      117.53      2.20 o 
   3  -7   5       24.67       23.14     16.90 o 
   4  -7   5        1.02        1.33      3.57 o 
   5  -7   5       42.52       53.18      9.15 o 
   6  -7   5       82.72       76.01      6.12 o 
   7  -7   5       32.55       30.39      3.60 o 
  -8  -6   5        9.37        8.75      2.18 o 
  -7  -6   5       25.82       30.97      2.82 o 
  -6  -6   5        0.41        1.37      2.02 o 
  -5  -6   5        8.46        8.05      2.12 o 
  -4  -6   5        7.10        9.65      1.75 o 
  -3  -6   5      351.52      335.12      6.98 o 
  -2  -6   5       27.81       24.16      1.67 o 
  -1  -6   5       88.44       94.62      2.01 o 
   0  -6   5       43.70       45.91      4.56 o 
   1  -6   5      105.51      108.74      1.75 o 
   2  -6   5       54.70       57.11      2.18 o 
   3  -6   5       88.37       80.17      1.63 o 
   4  -6   5      574.98      564.04     11.69 o 
   5  -6   5      232.82      248.92      7.69 o 
   6  -6   5      160.13      153.77     11.45 o 
   7  -6   5      100.46       93.45      5.26 o 
   8  -6   5       16.33       10.16      3.23 o 
  -8  -5   5        2.35        0.89      2.79 o 
  -7  -5   5       50.71       47.44      2.50 o 
  -6  -5   5       24.40       26.23      2.76 o 
  -5  -5   5       16.44       16.98      2.12 o 
  -4  -5   5       14.39       15.36      2.47 o 
  -3  -5   5      801.34      814.85     10.89 o 
  -2  -5   5      222.39      209.54      3.90 o 
  -1  -5   5      148.88      145.23      3.94 o 
   0  -5   5       15.46       23.30      2.15 o 
   1  -5   5      241.61      232.65      3.96 o 
   2  -5   5      540.24      531.59      6.89 o 
   3  -5   5      180.35      194.19      2.12 o 
   4  -5   5        5.51       11.63      6.30 o 
   5  -5   5      380.83      392.34      9.39 o 
   6  -5   5      224.20      225.97      7.21 o 
   7  -5   5      193.57      199.17      6.07 o 
   8  -5   5       16.25       16.95      3.65 o 
   9  -5   5       16.64       18.51      3.31 o 
  -8  -4   5        0.96       -1.32      1.97 o 
  -7  -4   5      132.05      131.18      3.57 o 
  -6  -4   5       57.75       58.15      3.67 o 
  -5  -4   5      219.93      227.10      4.36 o 
  -4  -4   5      156.13      154.36      3.46 o 
  -3  -4   5     1351.16     1292.57     17.78 o 
  -2  -4   5      140.02      144.92      7.93 o 
  -1  -4   5      800.74      788.70      8.74 o 
   0  -4   5      960.28      949.68     10.32 o 
   1  -4   5       96.07       72.08      2.45 o 
   2  -4   5       41.26       23.56      2.01 o 
   3  -4   5      734.27      762.33     10.72 o 
   4  -4   5       21.26       24.42      0.42 o 
   5  -4   5      131.01      116.53      4.97 o 
   6  -4   5     1335.16     1327.22     23.08 o 
   7  -4   5      194.50      193.60      4.46 o 
   8  -4   5        0.48       -0.32      2.25 o 
   9  -4   5        6.20        5.28      2.76 o 
  -8  -3   5        2.17        4.24      2.09 o 
  -7  -3   5      140.75      145.33      4.30 o 
  -6  -3   5      136.85      139.44      5.33 o 
  -5  -3   5      215.66      204.82      5.45 o 
  -4  -3   5       13.36       12.96      2.50 o 
  -3  -3   5     1013.56     1000.35     19.74 o 
  -2  -3   5      463.45      465.38      6.55 o 
  -1  -3   5      329.68      289.16      4.67 o 
   0  -3   5       15.48       15.76      1.67 o 
   1  -3   5     1006.85     1101.86     17.96 o 
   2  -3   5      322.98      254.41      4.23 o 
   3  -3   5      140.08      126.15      3.24 o 
   4  -3   5       71.33       72.95      3.24 o 
   5  -3   5       11.07       15.69      0.71 o 
   6  -3   5        2.13        4.30      2.97 o 
   7  -3   5      254.78      264.64      4.97 o 
   8  -3   5       39.37       41.11      3.37 o 
   9  -3   5       15.71       13.78      4.66 o 
  10  -3   5        3.70        0.33      4.40 o 
  -8  -2   5       60.23       60.65      4.14 o 
  -7  -2   5      149.36      143.18      3.47 o 
  -6  -2   5      103.41      112.56      3.48 o 
  -5  -2   5      131.06      132.46      4.51 o 
  -4  -2   5      116.92      102.34      2.79 o 
  -3  -2   5      445.51      477.20      5.73 o 
  -2  -2   5      315.19      323.32      4.94 o 
  -1  -2   5      883.81      858.55      9.71 o 
   0  -2   5       48.74       34.34      1.76 o 
   1  -2   5       95.62       79.58      2.51 o 
   2  -2   5     1382.53     1567.13     15.91 o 
   3  -2   5      334.52      338.47      6.27 o 
   4  -2   5      342.16      383.32      4.06 o 
   5  -2   5       82.20       72.30      2.21 o 
   6  -2   5       55.74       59.04      1.56 o 
   7  -2   5      303.22      309.84      4.85 o 
   8  -2   5        1.58        0.69      2.64 o 
   9  -2   5        9.79       13.19      2.38 o 
  10  -2   5        9.37        8.11      2.48 o 
  -8  -1   5        2.68        2.43      2.38 o 
  -7  -1   5        2.64        1.30      1.79 o 
  -6  -1   5       37.37       30.97      2.58 o 
  -5  -1   5      171.49      174.17      3.61 o 
  -4  -1   5      111.77      110.53      4.33 o 
  -3  -1   5       45.02       32.45      1.94 o 
  -2  -1   5      203.39      204.80      3.71 o 
  -1  -1   5      248.41      275.26      3.55 o 
   0  -1   5     1091.73     1120.28     11.81 o 
   1  -1   5        1.72        2.34      1.45 o 
   2  -1   5       91.47       60.52      2.00 o 
   3  -1   5      459.33      455.33      4.88 o 
   4  -1   5      243.92      242.79      3.60 o 
   5  -1   5       48.38       53.19      1.28 o 
   6  -1   5      599.33      605.96      5.47 o 
   7  -1   5      395.44      375.43      6.71 o 
   8  -1   5      281.17      271.95      5.13 o 
   9  -1   5       70.41       77.58      4.80 o 
  10  -1   5        0.36        0.06      3.47 o 
  -8   0   5       59.05       61.72      4.17 o 
  -7   0   5      424.01      427.87      6.91 o 
  -6   0   5       21.30       20.98      2.58 o 
  -5   0   5      159.53      146.51      3.39 o 
  -4   0   5       71.85       68.48      2.41 o 
  -3   0   5        4.57        3.83      1.95 o 
  -2   0   5     1160.26     1119.88     11.24 o 
  -1   0   5     3371.25     3780.34     42.50 o 
   0   0   5     1100.31     1100.83     11.35 o 
   1   0   5     1557.88     1873.69     20.74 o 
   2   0   5      137.79      113.63      1.80 o 
   3   0   5      619.08      554.52      5.86 o 
   4   0   5     5071.30     6093.52     76.21 o 
   5   0   5      280.60      273.83      3.50 o 
   6   0   5      156.51      151.48      4.15 o 
   7   0   5       64.30       56.58      1.67 o 
   8   0   5      131.80      123.81      3.69 o 
   9   0   5       16.65       18.15      1.94 o 
  10   0   5       60.98       57.61      5.48 o 
  -8   1   5       63.71       69.53      2.68 o 
  -7   1   5       78.29       77.72      4.32 o 
  -6   1   5      361.44      352.52      5.82 o 
  -5   1   5      227.07      235.86      4.19 o 
  -4   1   5      269.46      261.17      3.96 o 
  -3   1   5      228.56      217.60      3.82 o 
  -2   1   5      132.03      140.00      3.57 o 
  -1   1   5      421.79      472.85      4.88 o 
   0   1   5     3666.09     3547.32     38.82 o 
   1   1   5      963.09      893.08      8.62 o 
   2   1   5     1604.07     1875.03     18.48 o 
   3   1   5      400.35      403.92      3.06 o 
   4   1   5        2.82       10.98      1.77 o 
   5   1   5      669.58      681.67      5.28 o 
   6   1   5      173.14      171.01      2.07 o 
   7   1   5       27.09       33.41      1.10 o 
   8   1   5        0.71        0.80      0.83 o 
   9   1   5       63.66       58.95      1.63 o 
  10   1   5        4.57        5.01      1.25 o 
  11   1   5        1.77        1.92      1.74 o 
  -8   2   5      123.01      143.51      3.50 o 
  -7   2   5       96.22       99.98      3.85 o 
  -6   2   5      228.71      235.85      4.62 o 
  -5   2   5      736.10      722.16      8.90 o 
  -4   2   5      217.10      213.66      4.36 o 
  -3   2   5      559.09      522.62     13.17 o 
  -2   2   5      366.38      323.64      5.22 o 
  -1   2   5      504.76      495.11      5.41 o 
   0   2   5     1765.63     2186.89     21.73 o 
   1   2   5       22.11       10.74      0.94 o 
   2   2   5        6.10        4.64      0.98 o 
   3   2   5       50.79       47.78      1.30 o 
   4   2   5       46.83       72.92      1.60 o 
   5   2   5       35.89       29.76      1.69 o 
   6   2   5        5.50        6.85      0.76 o 
   7   2   5       21.76       22.54      1.26 o 
   8   2   5       41.73       49.49      2.18 o 
   9   2   5       98.43       94.41      4.31 o 
  10   2   5       94.36       91.59      3.69 o 
  11   2   5        9.32       11.88      1.38 o 
  -8   3   5       91.64       96.34      2.95 o 
  -7   3   5       54.48       51.75      3.50 o 
  -6   3   5      114.57      109.65      3.70 o 
  -5   3   5        2.17        0.63      2.46 o 
  -4   3   5        1.44        2.01      1.96 o 
  -3   3   5      348.43      349.44      5.18 o 
  -2   3   5      143.62      147.39      2.87 o 
  -1   3   5       78.64       73.18      1.84 o 
   0   3   5     1004.71      906.21      8.69 o 
   1   3   5      756.67      895.23      7.62 o 
   2   3   5      447.09      404.71      3.27 o 
   3   3   5      496.33      498.15     10.08 o 
   4   3   5      222.77      292.55      3.07 o 
   5   3   5      376.46      317.52      2.56 o 
   6   3   5      233.72      223.13      4.26 o 
   7   3   5       56.83       62.70      1.47 o 
   8   3   5       43.25       42.12      1.32 o 
   9   3   5       75.45       81.91      5.80 o 
  10   3   5      140.41      131.11      2.48 o 
  11   3   5        3.84        3.13      2.13 o 
  -7   4   5       31.85       33.31      8.72 o 
  -6   4   5       70.69       81.14      3.42 o 
  -5   4   5        1.44        3.22      2.66 o 
  -4   4   5      100.32       86.75      2.76 o 
  -3   4   5     1542.94     1496.43     15.93 o 
  -2   4   5      188.39      195.44      2.83 o 
  -1   4   5       39.38       43.43      1.39 o 
   0   4   5      676.28      659.15      8.15 o 
   1   4   5     1426.12     1484.68     13.45 o 
   2   4   5      321.32      346.00      2.74 o 
   3   4   5      283.82      238.57      4.54 o 
   4   4   5      831.92      804.00     12.11 o 
   5   4   5      168.72      184.16      5.23 o 
   6   4   5      210.83      197.17      3.45 o 
   7   4   5      272.11      270.35      5.37 o 
   8   4   5      127.07      131.03      3.04 o 
   9   4   5       84.29       78.58      2.20 o 
  10   4   5       49.31       49.87      3.28 o 
  11   4   5        8.40        6.77      1.37 o 
  -7   5   5       25.94       21.86      4.85 o 
  -6   5   5       14.76       12.11      7.27 o 
  -5   5   5        7.88       12.60      3.45 o 
  -4   5   5      203.31      195.92      7.99 o 
  -3   5   5        8.46        9.00      2.14 o 
  -2   5   5      447.10      431.03      6.84 o 
  -1   5   5      498.84      491.04      4.99 o 
   0   5   5      936.11      941.61     12.42 o 
   1   5   5     1052.95     1052.37      9.90 o 
   2   5   5      507.10      466.32     13.60 o 
   3   5   5      187.34      176.06      4.12 o 
   4   5   5        6.68        6.36      2.30 o 
   5   5   5      329.17      357.36      7.21 o 
   6   5   5       15.58       23.21     10.24 o 
   7   5   5       91.49       79.22      2.24 o 
   8   5   5       42.35       48.96      2.88 o 
   9   5   5      108.25      100.05      4.85 o 
  10   5   5       26.28       21.66      1.05 o 
  -7   6   5        1.09       -3.21      4.48 o 
  -6   6   5       20.70       18.96      4.30 o 
  -5   6   5       58.63       47.48      4.24 o 
  -4   6   5       68.45       68.80      4.00 o 
  -3   6   5       92.64       96.60      3.82 o 
  -2   6   5      362.33      361.69      9.15 o 
  -1   6   5        1.91        3.21      1.70 o 
   0   6   5      523.65      549.93      5.51 o 
   1   6   5     1275.54     1342.77     13.85 o 
   2   6   5       30.59       37.01      1.84 o 
   3   6   5        0.96       -0.55      1.94 o 
   4   6   5       99.80      112.95      3.82 o 
   5   6   5        3.25        4.78      2.29 o 
   6   6   5       19.99       22.64      2.93 o 
   7   6   5       50.63       48.57      3.21 o 
   8   6   5       43.84       33.72      3.61 o 
   9   6   5       21.06       21.45      3.46 o 
  10   6   5        0.69        1.39      3.51 o 
  -6   7   5        1.68        1.51      3.88 o 
  -5   7   5      104.87      126.58      5.51 o 
  -4   7   5       90.96       87.03      4.36 o 
  -3   7   5      325.19      315.30      9.93 o 
  -2   7   5      163.53      152.20      4.12 o 
  -1   7   5      105.13       99.27      2.01 o 
   0   7   5       97.51       96.07      2.29 o 
   1   7   5      127.11      128.45      2.19 o 
   2   7   5      117.97      121.52      1.86 o 
   3   7   5        5.14        7.64      0.51 o 
   4   7   5        7.27        6.30      2.54 o 
   5   7   5       30.40       36.64      3.79 o 
   6   7   5      150.27      153.52      5.12 o 
   7   7   5       21.15       28.84      4.91 o 
   8   7   5      177.36      165.29      4.56 o 
   9   7   5       20.08       17.75      3.04 o 
  10   7   5        4.31        8.60      4.30 o 
  -5   8   5       66.95       58.08      4.66 o 
  -4   8   5       57.18       71.86      7.48 o 
  -3   8   5       66.10       66.88      3.42 o 
  -2   8   5       64.81       55.71      1.75 o 
  -1   8   5       75.90       75.37      3.93 o 
   0   8   5       67.12       67.51      1.43 o 
   1   8   5      179.64      176.10      4.36 o 
   2   8   5      287.37      279.58      2.82 o 
   3   8   5       46.01       46.29      1.86 o 
   4   8   5        7.14        5.27      4.91 o 
   5   8   5      130.37      126.15      4.20 o 
   6   8   5      193.45      228.73     49.51 o 
   7   8   5       16.29       16.05      7.51 o 
   8   8   5        8.84       13.32      4.12 o 
   9   8   5       39.77       42.70      5.15 o 
  -4   9   5       21.68       25.34      5.15 o 
  -3   9   5       81.21       73.93      2.18 o 
  -2   9   5       82.53       84.85      2.10 o 
  -1   9   5      126.37      120.66      2.30 o 
   0   9   5      110.00      100.21      1.72 o 
   1   9   5      319.22      322.61      3.73 o 
   2   9   5       97.84      100.43      2.10 o 
   3   9   5       54.20       51.07      1.77 o 
   4   9   5        8.83        7.18      0.55 o 
   5   9   5       38.14       43.85      4.00 o 
   6   9   5       94.55      109.26      8.12 o 
   7   9   5       40.64       56.27      4.91 o 
  -3  10   5       27.05       29.51      2.60 o 
  -2  10   5       55.94       45.25      2.45 o 
  -1  10   5       61.19       72.89      1.68 o 
   0  10   5       12.42       13.06      2.02 o 
   1  10   5       45.31       37.56      1.43 o 
   2  10   5      218.29      225.14      6.91 o 
   3  10   5       11.20        7.80      0.77 o 
   4  10   5       12.66       12.29      2.40 o 
   5  10   5        3.79        5.21      6.30 o 
   6  10   5       45.02       41.91      4.78 o 
   7  10   5        4.82        6.96      2.87 o 
   8  10   5        4.96        2.54      4.18 o 
  -2  11   5       34.90       41.45      3.17 o 
  -1  11   5        4.60        2.54      1.85 o 
   0  11   5       16.71       17.78      2.93 o 
   1  11   5      104.87      117.40      2.07 o 
   2  11   5       92.73       82.50      1.78 o 
   3  11   5        3.26        3.64      1.32 o 
   4  11   5       34.03       39.79      6.78 o 
   5  11   5        6.22        7.69      3.51 o 
   6  11   5       38.79       37.55      4.54 o 
   0  12   5       13.67       10.60      1.76 o 
   1  12   5        2.84        3.22      1.13 o 
   2  12   5       36.58       45.54      5.09 o 
   3  12   5        8.11        9.75      2.85 o 
   4  12   5       54.39       52.87      4.12 o 
   5  12   5        8.43        7.39      3.57 o 
  -1 -11   6       19.66       19.84      1.84 o 
   0 -11   6       17.84       18.21      3.26 o 
   1 -11   6        5.30        4.87      3.88 o 
  -4 -10   6       13.03        9.17      2.08 o 
  -3 -10   6        7.81        5.04      2.35 o 
  -2 -10   6       21.19       15.73      2.81 o 
  -1 -10   6        5.58        6.02      1.85 o 
   0 -10   6       68.29       64.69      3.14 o 
   1 -10   6       29.79       29.94      1.88 o 
   2 -10   6        0.21       -0.25      2.83 o 
   3 -10   6       18.22       17.44      5.45 o 
   4 -10   6       26.19       22.89     10.48 o 
  -5  -9   6       15.67       21.74      5.78 o 
  -4  -9   6       23.01       28.57      5.32 o 
  -3  -9   6       13.16       12.52      2.51 o 
  -2  -9   6       12.00       14.11      2.03 o 
  -1  -9   6       73.06       71.92      4.08 o 
   0  -9   6       72.89       73.05      4.78 o 
   1  -9   6      121.95      118.84      2.83 o 
   2  -9   6        8.43        7.17      2.28 o 
   3  -9   6        8.73       12.60      4.60 o 
   4  -9   6      186.23      221.85      8.72 o 
   5  -9   6       36.96       50.39     11.51 o 
  -6  -8   6        1.71        1.66      2.01 o 
  -5  -8   6       28.33       36.23      3.25 o 
  -4  -8   6       19.36       16.75      2.37 o 
  -3  -8   6       48.85       48.76      2.30 o 
  -2  -8   6       32.84       33.89      1.98 o 
  -1  -8   6        6.05        5.17      1.78 o 
   0  -8   6       92.40       98.58      2.85 o 
   1  -8   6      153.60      155.60      3.05 o 
   2  -8   6       43.00       41.19      4.68 o 
   3  -8   6       10.27        9.29      1.59 o 
   4  -8   6        1.59        3.15      4.12 o 
   5  -8   6       51.44       41.37      5.75 o 
   6  -8   6       28.43       37.49     10.60 o 
  -7  -7   6       30.23       27.85      3.41 o 
  -6  -7   6       19.65       22.74      2.72 o 
  -5  -7   6       82.40       85.83      3.75 o 
  -4  -7   6        7.61        8.96      2.19 o 
  -3  -7   6      132.57      129.93      2.93 o 
  -2  -7   6       62.73       66.15      2.24 o 
  -1  -7   6       46.93       47.54      2.03 o 
   0  -7   6      130.63      107.49      2.20 o 
   1  -7   6      142.63      136.20      3.70 o 
   2  -7   6        1.16        3.67      0.86 o 
   3  -7   6       13.96       13.70      0.87 o 
   4  -7   6        6.09        3.82      3.82 o 
   5  -7   6       33.71       34.28      8.72 o 
   6  -7   6        1.01       -1.27      4.36 o 
   7  -7   6       12.97        6.30      3.77 o 
  -7  -6   6       48.27       51.47      5.76 o 
  -6  -6   6       16.43       21.05      2.55 o 
  -5  -6   6        1.45        0.30      1.73 o 
  -4  -6   6        6.17        4.79      2.14 o 
  -3  -6   6      193.42      180.53      3.59 o 
  -2  -6   6       58.82       57.35      2.12 o 
  -1  -6   6       88.65       88.97      3.15 o 
   0  -6   6      124.58      116.57      4.81 o 
   1  -6   6      169.60      152.79      2.48 o 
   2  -6   6       85.51       81.15      2.01 o 
   3  -6   6       30.34       29.78      0.81 o 
   4  -6   6       44.09       47.06      4.60 o 
   5  -6   6      102.06      106.23      5.87 o 
   6  -6   6       66.91       66.02      9.81 o 
   7  -6   6       95.17       92.39      4.17 o 
   8  -6   6       11.03       11.60      3.21 o 
  -7  -5   6       14.15       15.70      2.31 o 
  -6  -5   6       23.01       24.44      2.58 o 
  -5  -5   6       35.05       38.82      2.43 o 
  -4  -5   6        0.72       -0.43      1.66 o 
  -3  -5   6      551.28      567.03      8.89 o 
  -2  -5   6      166.76      163.10      3.79 o 
  -1  -5   6      367.75      348.06      7.00 o 
   0  -5   6       17.52       19.30      2.82 o 
   1  -5   6      461.98      452.29      7.27 o 
   2  -5   6      213.17      234.83     10.60 o 
   3  -5   6       78.69       87.15      3.19 o 
   4  -5   6      309.37      264.71      5.72 o 
   5  -5   6       55.43       63.35      4.78 o 
   6  -5   6       17.88       16.29      4.12 o 
   7  -5   6      198.81      189.42      4.83 o 
   8  -5   6       87.44       90.88      4.00 o 
   9  -5   6       27.92       28.88      7.60 o 
  -8  -4   6       18.04       18.77      2.86 o 
  -7  -4   6       35.03       42.81      3.22 o 
  -6  -4   6       28.56       27.85      2.65 o 
  -5  -4   6        5.98        6.66      2.26 o 
  -4  -4   6       29.63       29.77      3.19 o 
  -3  -4   6       78.97       73.32      4.39 o 
  -2  -4   6      170.94      176.24      4.64 o 
  -1  -4   6      868.79      828.34     18.90 o 
   0  -4   6      320.33      320.35     14.38 o 
   1  -4   6      373.38      387.07      6.66 o 
   2  -4   6      187.03      179.69      4.34 o 
   3  -4   6      362.78      369.87      8.84 o 
   4  -4   6        5.01        9.34      0.86 o 
   5  -4   6       88.02       88.73      7.69 o 
   6  -4   6      143.17      133.67      5.57 o 
   7  -4   6      179.25      185.15      4.66 o 
   8  -4   6       74.35       67.45      3.42 o 
   9  -4   6       33.28       27.88      4.04 o 
  -8  -3   6       50.71       48.90      3.31 o 
  -7  -3   6        8.44        9.22      2.20 o 
  -6  -3   6       50.69       50.45      3.04 o 
  -5  -3   6      143.59      129.79      4.29 o 
  -4  -3   6      106.39      113.00      3.27 o 
  -3  -3   6       22.90       22.28      2.28 o 
  -2  -3   6      491.33      450.95      6.04 o 
  -1  -3   6      663.61      632.14     10.08 o 
   0  -3   6      197.22      216.94      5.03 o 
   1  -3   6      311.63      322.48      5.13 o 
   2  -3   6        1.14        9.88      1.73 o 
   3  -3   6      194.81      185.73      5.69 o 
   4  -3   6       68.58       64.85      1.13 o 
   5  -3   6        3.60        3.18      0.86 o 
   6  -3   6        0.91        0.89      0.82 o 
   7  -3   6      344.37      362.10      5.89 o 
   8  -3   6       77.03       77.82      5.49 o 
   9  -3   6       26.94       31.02      3.76 o 
  10  -3   6        1.09        0.24      3.57 o 
  -8  -2   6        5.70        7.62      2.75 o 
  -7  -2   6        3.20        4.18      2.06 o 
  -6  -2   6       26.09       28.68      2.77 o 
  -5  -2   6      337.50      298.77      5.06 o 
  -4  -2   6       40.27       33.68      2.43 o 
  -3  -2   6      438.67      480.70      7.01 o 
  -2  -2   6      835.98      840.72     10.42 o 
  -1  -2   6      631.67      543.28      6.27 o 
   0  -2   6       27.02       20.92      1.73 o 
   1  -2   6      320.51      327.76      5.91 o 
   2  -2   6      138.26      132.42      2.55 o 
   3  -2   6        8.25        3.14      1.43 o 
   4  -2   6       72.27       67.95      1.74 o 
   5  -2   6      178.17      170.61      2.88 o 
   6  -2   6       54.14       53.87      2.91 o 
   7  -2   6       85.98       85.03      2.04 o 
   8  -2   6      777.54      776.21     10.06 o 
   9  -2   6       59.15       63.82      2.92 o 
  10  -2   6        2.31        2.58      2.22 o 
  -8  -1   6       70.65       72.95      3.48 o 
  -7  -1   6      193.81      183.24      4.81 o 
  -6  -1   6       24.94       28.18      2.77 o 
  -5  -1   6      253.68      241.39      5.50 o 
  -4  -1   6      117.01      116.06      3.64 o 
  -3  -1   6      165.61      156.44      4.69 o 
  -2  -1   6       12.57       15.79      1.85 o 
  -1  -1   6      699.93      732.20     12.84 o 
   0  -1   6      790.36      808.16      9.08 o 
   1  -1   6        2.43        5.67      1.70 o 
   2  -1   6      299.72      283.38      4.81 o 
   3  -1   6     1404.27     1476.39     30.07 o 
   4  -1   6      139.88      136.99      2.64 o 
   5  -1   6      108.22      105.66      2.06 o 
   6  -1   6      418.14      418.08     10.08 o 
   7  -1   6       94.80       94.51      1.95 o 
   8  -1   6       64.21       66.30      2.88 o 
   9  -1   6       68.08       73.58      4.70 o 
  10  -1   6       21.38       19.32      2.71 o 
  -8   0   6       27.97       36.01      3.33 o 
  -7   0   6       14.21       14.34      2.93 o 
  -6   0   6      356.84      342.59      7.09 o 
  -5   0   6      285.43      287.09      4.90 o 
  -4   0   6       50.41       61.24      3.25 o 
  -3   0   6       15.70       23.67      1.97 o 
  -2   0   6      719.79      676.85      8.14 o 
  -1   0   6      568.07      748.36     13.11 o 
   0   0   6      716.66      716.49      8.27 o 
   1   0   6     1501.48     1652.87     25.92 o 
   2   0   6      340.51      293.08      3.76 o 
   3   0   6      506.83      428.35      6.03 o 
   4   0   6       14.88       11.71      2.01 o 
   5   0   6      355.78      364.59      4.35 o 
   6   0   6      170.43      177.11      2.43 o 
   7   0   6       46.25       44.44      1.81 o 
   8   0   6      151.01      150.67      2.62 o 
   9   0   6       93.40       89.02      6.18 o 
  10   0   6        6.75        5.00      2.37 o 
  -8   1   6      108.68      120.94      3.72 o 
  -7   1   6       33.23       36.49      5.00 o 
  -6   1   6       90.44       88.33      3.59 o 
  -5   1   6        4.95        5.51      2.28 o 
  -4   1   6      246.59      244.38      4.14 o 
  -3   1   6      140.13      146.90      4.86 o 
  -2   1   6      235.44      245.56      4.27 o 
  -1   1   6      277.89      246.30      3.23 o 
   0   1   6     3330.45     3551.29     58.32 o 
   1   1   6      227.15      250.87      4.08 o 
   2   1   6      508.05      520.15      6.06 o 
   3   1   6        4.86        0.55      1.09 o 
   4   1   6      682.66      687.16      5.31 o 
   5   1   6       73.44       66.73      1.88 o 
   6   1   6       34.18       31.60      1.19 o 
   7   1   6       24.10       29.32      1.28 o 
   8   1   6      137.90      135.67      2.16 o 
   9   1   6       33.27       33.08      2.18 o 
  10   1   6       85.60       78.03      2.93 o 
  11   1   6        0.65       -2.06      2.06 o 
  -8   2   6      106.91      103.49      4.89 o 
  -7   2   6       22.52       22.88      5.65 o 
  -6   2   6      272.47      281.02      6.47 o 
  -5   2   6      922.38      918.58     11.26 o 
  -4   2   6      206.11      189.55      4.42 o 
  -3   2   6        7.92        9.59      1.73 o 
  -2   2   6      229.11      224.65      3.63 o 
  -1   2   6      448.65      424.21      5.06 o 
   0   2   6      784.11      768.13     15.11 o 
   1   2   6     1439.49     1612.13     23.53 o 
   2   2   6      798.54      900.82      8.32 o 
   3   2   6       22.43       30.38      0.98 o 
   4   2   6      867.36      872.61     10.05 o 
   5   2   6       59.93       64.47      1.80 o 
   6   2   6      597.83      612.84      5.16 o 
   7   2   6        3.86        2.98      0.89 o 
   8   2   6      107.19      109.60      2.68 o 
   9   2   6       14.65       11.07      1.31 o 
  10   2   6       29.26       30.70      1.65 o 
  11   2   6        1.35        3.31      2.48 o 
  -7   3   6       17.74       18.05      3.19 o 
  -6   3   6      141.59      141.20      6.95 o 
  -5   3   6      180.36      180.84      4.07 o 
  -4   3   6      702.62      693.35      8.54 o 
  -3   3   6       13.22       14.54      2.28 o 
  -2   3   6       43.78       39.56      2.14 o 
  -1   3   6       95.99       95.07      1.86 o 
   0   3   6      723.38      711.57      6.62 o 
   1   3   6       24.40       23.04      0.87 o 
   2   3   6      286.20      210.83      7.51 o 
   3   3   6        5.85        7.92      0.56 o 
   4   3   6     2397.71     2707.15     71.19 o 
   5   3   6      240.52      222.37      2.07 o 
   6   3   6       53.04       62.98      0.89 o 
   7   3   6       43.19       44.74      1.44 o 
   8   3   6      178.26      178.76      3.23 o 
   9   3   6       54.61       59.98      1.61 o 
  10   3   6       21.49       17.98      1.19 o 
  11   3   6        4.99        3.62      1.24 o 
  -7   4   6       13.90       19.90      3.31 o 
  -6   4   6       92.05      101.56      4.77 o 
  -5   4   6       45.29       43.60      3.44 o 
  -4   4   6      306.02      303.37     13.32 o 
  -3   4   6     1621.97     1604.58     17.62 o 
  -2   4   6      122.64      129.66      4.00 o 
  -1   4   6      358.57      316.25      3.57 o 
   0   4   6      947.21      885.00      9.63 o 
   1   4   6      826.01      827.75      7.70 o 
   2   4   6      271.27      319.78      3.09 o 
   3   4   6       15.78       24.38      0.43 o 
   4   4   6      702.25      705.52     11.20 o 
   5   4   6       94.18       99.57      6.06 o 
   6   4   6        0.83        1.25      0.59 o 
   7   4   6       14.24       13.58      1.12 o 
   8   4   6       39.43       43.52      1.69 o 
   9   4   6       56.57       53.40      4.68 o 
  10   4   6       38.61       38.99      1.67 o 
  11   4   6       10.09        7.45      3.03 o 
  -7   5   6        3.47        5.69      4.60 o 
  -6   5   6       18.68       22.53      7.93 o 
  -5   5   6       60.81       73.92      5.91 o 
  -4   5   6      215.45      203.02      3.96 o 
  -3   5   6        3.35        3.30      3.14 o 
  -2   5   6        4.60        4.94      1.97 o 
  -1   5   6      300.56      319.37      4.54 o 
   0   5   6      873.60      895.94     15.38 o 
   1   5   6       58.89       46.36      1.24 o 
   2   5   6     1016.97     1053.42     10.57 o 
   3   5   6      198.26      204.17      4.60 o 
   4   5   6      452.94      483.49     11.57 o 
   5   5   6       97.80      120.10      4.24 o 
   6   5   6       29.17       25.86      5.81 o 
   7   5   6       20.29       16.23      1.08 o 
   8   5   6      244.57      224.05     12.21 o 
   9   5   6       51.02       47.97      3.37 o 
  10   5   6        5.97        8.18      3.45 o 
  -6   6   6       13.28        9.21      4.30 o 
  -5   6   6       54.45       52.33      4.54 o 
  -4   6   6      161.89      164.74      5.45 o 
  -3   6   6      162.72      167.64      4.78 o 
  -2   6   6      124.62      116.53      3.63 o 
  -1   6   6      835.42      811.81     11.93 o 
   0   6   6      784.74      807.33     11.14 o 
   1   6   6      153.83      164.96      2.80 o 
   2   6   6      189.07      176.88     11.43 o 
   3   6   6       90.90       98.48      3.57 o 
   4   6   6      115.42       99.57      3.88 o 
   5   6   6      199.29      200.17      8.66 o 
   6   6   6      247.59      257.10      6.66 o 
   7   6   6       13.78       11.57      2.33 o 
   8   6   6       44.34       48.39      8.42 o 
   9   6   6       45.20       49.37      4.45 o 
  10   6   6       27.45       27.31      4.36 o 
  -6   7   6       99.31      113.32      6.54 o 
  -5   7   6       31.04       35.79      4.30 o 
  -4   7   6       72.11       70.86      4.24 o 
  -3   7   6      143.87      150.14      7.69 o 
  -2   7   6      110.49      112.41      3.76 o 
  -1   7   6       22.86       18.65      2.06 o 
   0   7   6      387.37      361.47     15.20 o 
   1   7   6      227.47      210.58      3.82 o 
   2   7   6      273.03      273.40      2.65 o 
   3   7   6      244.89      224.45      1.78 o 
   4   7   6        8.39       10.54      2.73 o 
   5   7   6       24.99       32.04      3.51 o 
   6   7   6        0.41        2.12      3.03 o 
   7   7   6        7.50        7.73      2.42 o 
   8   7   6        0.31        0.91      2.36 o 
   9   7   6       43.35       38.52      4.78 o 
  10   7   6       25.96       39.73      5.21 o 
  -5   8   6        1.43        1.15      3.51 o 
  -4   8   6       32.13       33.86      6.78 o 
  -3   8   6       49.91       48.82      3.51 o 
  -2   8   6       15.58       13.94      2.48 o 
  -1   8   6       12.58       17.32      3.30 o 
   0   8   6       41.65       45.87      3.36 o 
   1   8   6        1.72        1.25      1.12 o 
   2   8   6      216.65      219.34      2.90 o 
   3   8   6       52.00       51.09      1.18 o 
   4   8   6       33.95       26.71      5.75 o 
   5   8   6      116.61      104.66      8.42 o 
   6   8   6       66.50       73.16      8.60 o 
   7   8   6        6.19        8.19      3.23 o 
   8   8   6        6.90        8.30      4.00 o 
   9   8   6       37.37       51.18      5.27 o 
  -4   9   6        0.45        0.97      5.51 o 
  -3   9   6      137.65      147.79      7.15 o 
  -2   9   6       27.62       35.48      1.49 o 
  -1   9   6       31.99       26.48      1.93 o 
   0   9   6       52.00       48.68      1.44 o 
   1   9   6      178.49      182.98      2.42 o 
   2   9   6       41.93       41.79      1.00 o 
   3   9   6       50.29       43.90      1.90 o 
   4   9   6       51.94       51.72      3.88 o 
   5   9   6        1.28        1.82      3.09 o 
   6   9   6       32.98       33.67      4.30 o 
   7   9   6       55.92       62.99      5.39 o 
   8   9   6       41.88       48.88      5.15 o 
   9   9   6        8.50       12.72      4.78 o 
  -3  10   6       62.15       52.11      3.38 o 
  -2  10   6       52.49       48.00      3.07 o 
  -1  10   6       76.40       93.93      2.36 o 
   0  10   6       19.68       20.83      1.51 o 
   1  10   6      104.59       89.20      1.56 o 
   2  10   6       52.96       56.81      1.86 o 
   3  10   6       93.92       88.92      1.72 o 
   4  10   6       98.11       99.99      4.78 o 
   5  10   6       32.75       34.16      4.06 o 
   6  10   6       23.63       19.50      7.81 o 
   7  10   6       15.93       13.20      4.54 o 
   8  10   6        7.19        4.12      4.30 o 
  -2  11   6       26.05       25.80      4.36 o 
  -1  11   6       38.08       30.85      2.51 o 
   0  11   6        6.48        7.64      1.36 o 
   1  11   6        1.62        2.72      1.02 o 
   2  11   6       38.69       28.83      1.64 o 
   3  11   6       51.27       45.91      3.76 o 
   4  11   6       21.51       26.83      3.69 o 
   5  11   6       10.02       11.75      6.66 o 
   6  11   6        0.52        3.45      3.82 o 
   7  11   6       12.57       15.08      4.48 o 
   0  12   6        6.17        5.82      1.09 o 
   1  12   6        4.18        3.40      1.06 o 
   2  12   6        0.43       -3.39      4.36 o 
   3  12   6       14.65       18.71      3.15 o 
   4  12   6       20.00       16.35      6.48 o 
   5  12   6        6.00        1.33      3.39 o 
  -3 -10   7       18.77       21.17      4.59 o 
  -2 -10   7        3.22        1.90      1.90 o 
  -1 -10   7       12.85       18.59      1.89 o 
   0 -10   7       23.35       19.26      1.68 o 
   1 -10   7        7.32        9.03      1.19 o 
   2 -10   7       12.50        9.21      3.47 o 
   3 -10   7       13.47       13.38      5.39 o 
  -4  -9   7        7.07        8.04      2.85 o 
  -3  -9   7       15.16       17.11      2.63 o 
  -2  -9   7       16.58       20.32      2.56 o 
  -1  -9   7       10.65        5.93      1.66 o 
   0  -9   7       25.20       24.51      2.68 o 
   1  -9   7       94.10       85.81      2.06 o 
   2  -9   7       48.40       51.49      2.51 o 
   3  -9   7       23.30        8.79      6.69 o 
   4  -9   7        9.38       15.08      5.45 o 
   5  -9   7       24.02       26.53      6.12 o 
  -5  -8   7        1.19        2.24      2.13 o 
  -4  -8   7        8.88        7.89      2.84 o 
  -3  -8   7       62.01       63.06      3.11 o 
  -2  -8   7       41.69       41.72      2.73 o 
  -1  -8   7        7.50       11.85      2.26 o 
   0  -8   7      184.17      180.35      3.04 o 
   1  -8   7       64.75       61.05      3.01 o 
   2  -8   7       57.83       55.85      2.18 o 
   3  -8   7       13.10       11.92      1.42 o 
   4  -8   7        2.41       -0.06      7.27 o 
   5  -8   7       39.76       38.16      6.06 o 
   6  -8   7       12.65       15.44      5.57 o 
  -6  -7   7       44.14       41.48      2.91 o 
  -5  -7   7      155.95      164.14      4.98 o 
  -4  -7   7       18.86       22.51      2.85 o 
  -3  -7   7        9.17        9.09      2.77 o 
  -2  -7   7       36.41       40.24      2.84 o 
  -1  -7   7       49.21       45.41      2.42 o 
   0  -7   7       15.77       15.96      2.29 o 
   1  -7   7      181.76      175.04      3.59 o 
   2  -7   7      161.69      163.08      3.22 o 
   3  -7   7       13.49       15.00      0.85 o 
   4  -7   7       16.04       15.63      4.36 o 
   5  -7   7        9.45        6.54      7.87 o 
   6  -7   7      158.87      182.91      8.24 o 
   7  -7   7       13.30       15.63      5.27 o 
  -6  -6   7       34.32       31.77      3.26 o 
  -5  -6   7       46.86       48.16      6.12 o 
  -4  -6   7       12.13       10.72      2.44 o 
  -3  -6   7       15.55       18.20      2.07 o 
  -2  -6   7       28.21       32.45      4.36 o 
  -1  -6   7       29.26       30.63      2.72 o 
   0  -6   7       59.33       64.91      4.45 o 
   1  -6   7       22.49       24.04      3.54 o 
   2  -6   7       96.27       91.22      5.97 o 
   3  -6   7       89.43       93.47      1.58 o 
   4  -6   7       88.77       83.31      1.52 o 
   5  -6   7       22.05       29.86      4.60 o 
   6  -6   7        3.31        6.12      7.87 o 
   7  -6   7       35.04       43.97      5.39 o 
   8  -6   7       18.49       15.60      5.98 o 
  -7  -5   7       29.84       28.05      3.09 o 
  -6  -5   7       49.55       52.79      2.80 o 
  -5  -5   7       11.19       14.55      2.52 o 
  -4  -5   7       34.76       35.58      2.92 o 
  -3  -5   7      471.51      465.21      8.19 o 
  -2  -5   7       96.11       85.22      3.66 o 
  -1  -5   7      280.66      280.88      4.99 o 
   0  -5   7       31.49       41.86      4.88 o 
   1  -5   7      304.91      304.43      5.22 o 
   2  -5   7      377.43      342.92      6.67 o 
   3  -5   7       70.02       82.68      3.29 o 
   4  -5   7       53.18       56.91      3.21 o 
   5  -5   7        7.44        6.42      3.69 o 
   6  -5   7        1.62        3.94      3.82 o 
   7  -5   7       89.65      102.78     10.17 o 
   8  -5   7        0.69        2.02      3.48 o 
  -7  -4   7       31.39       29.25      4.84 o 
  -6  -4   7       53.38       52.63      3.75 o 
  -5  -4   7       51.59       59.38      3.18 o 
  -4  -4   7       47.05       44.32      3.65 o 
  -3  -4   7        5.91        2.30      2.74 o 
  -2  -4   7      334.11      349.16     12.96 o 
  -1  -4   7      432.87      399.41      5.95 o 
   0  -4   7      229.20      202.01      4.91 o 
   1  -4   7      150.80      129.05      3.40 o 
   2  -4   7      642.45      635.23      9.15 o 
   3  -4   7      279.07      293.44      4.86 o 
   4  -4   7      106.41      104.92      3.99 o 
   5  -4   7       52.28       42.81      2.06 o 
   6  -4   7       44.04       42.40      4.18 o 
   7  -4   7       24.86       28.04      4.12 o 
   8  -4   7       64.33       66.02      4.35 o 
   9  -4   7       35.80       34.86      3.23 o 
  -7  -3   7      121.11      130.41      3.69 o 
  -6  -3   7       66.68       71.48      4.21 o 
  -5  -3   7       47.78       47.11      4.15 o 
  -4  -3   7      100.12      107.48      5.91 o 
  -3  -3   7      190.35      171.77      3.89 o 
  -2  -3   7      171.04      155.26      3.77 o 
  -1  -3   7     1625.71     1641.91     21.99 o 
   0  -3   7      379.08      368.81      6.27 o 
   1  -3   7      114.98      112.39      2.93 o 
   2  -3   7      520.89      524.64     11.93 o 
   3  -3   7      538.95      537.65      8.45 o 
   4  -3   7       13.51       18.72      2.14 o 
   5  -3   7        3.74        5.79      1.23 o 
   6  -3   7      330.84      307.16      4.63 o 
   7  -3   7       22.60        8.87     13.72 o 
   8  -3   7       17.26       18.49      2.98 o 
   9  -3   7       45.63       46.17      6.21 o 
  -7  -2   7      143.13      146.09      5.60 o 
  -6  -2   7      193.18      179.48      5.72 o 
  -5  -2   7       74.20       85.07      5.81 o 
  -4  -2   7        3.68        4.66      2.22 o 
  -3  -2   7       28.76       31.06      5.24 o 
  -2  -2   7      465.32      463.06      6.18 o 
  -1  -2   7       55.12       45.85      3.02 o 
   0  -2   7       61.37       54.82      2.85 o 
   1  -2   7      219.43      211.55      5.15 o 
   2  -2   7      408.33      399.74      6.63 o 
   3  -2   7      380.08      406.43      7.09 o 
   4  -2   7       34.83       36.13      2.03 o 
   5  -2   7       42.85       39.32      2.12 o 
   6  -2   7        8.32        5.90      0.89 o 
   7  -2   7       32.55       31.90      2.27 o 
   8  -2   7        1.63        1.60      1.97 o 
   9  -2   7       62.06       57.62      3.57 o 
  10  -2   7       34.42       36.57      4.69 o 
  -8  -1   7       11.69       13.54      2.89 o 
  -7  -1   7        5.03        5.84      3.46 o 
  -6  -1   7      252.94      247.32      8.51 o 
  -5  -1   7        1.36        1.09      2.88 o 
  -4  -1   7       37.10       38.81      3.39 o 
  -3  -1   7       49.74       49.19      2.53 o 
  -2  -1   7       58.92       62.68      3.07 o 
  -1  -1   7       39.29       37.74      2.94 o 
   0  -1   7      348.57      327.51      4.95 o 
   1  -1   7       75.82       66.75      2.51 o 
   2  -1   7      542.43      561.96      6.08 o 
   3  -1   7      624.86      607.06      9.21 o 
   4  -1   7       40.84       65.99      2.42 o 
   5  -1   7       19.54       20.03      1.18 o 
   6  -1   7      146.98      133.72      3.97 o 
   7  -1   7       60.74       57.31      1.67 o 
   8  -1   7       32.07       29.54      3.14 o 
   9  -1   7      100.50      101.59      4.27 o 
  10  -1   7       40.06       40.38      2.56 o 
  -7   0   7       50.62       46.33      4.53 o 
  -6   0   7       34.61       45.29      9.42 o 
  -5   0   7        3.21        5.37      3.05 o 
  -4   0   7        6.63        9.14      2.19 o 
  -3   0   7      212.54      182.44      7.57 o 
  -2   0   7      362.32      342.79      4.65 o 
  -1   0   7     1038.98     1091.77     20.77 o 
   0   0   7      652.75      631.38      6.74 o 
   1   0   7       33.21       21.80      1.50 o 
   2   0   7      761.46      683.14     13.29 o 
   3   0   7     1075.72     1049.56     10.51 o 
   4   0   7      328.44      369.40      4.91 o 
   5   0   7        1.08       13.37      7.03 o 
   6   0   7       46.47       46.16      1.72 o 
   7   0   7      170.43      167.14      4.07 o 
   8   0   7      349.51      340.50      5.18 o 
   9   0   7       26.90       27.33      1.51 o 
  10   0   7      128.56      122.01      3.62 o 
  -7   1   7        6.21        6.83      3.00 o 
  -6   1   7      240.60      257.69      6.58 o 
  -5   1   7      808.07      763.04     11.33 o 
  -4   1   7      102.75      101.73      4.01 o 
  -3   1   7      230.83      232.07      4.74 o 
  -2   1   7      345.26      335.50      4.51 o 
  -1   1   7      941.22      884.64      9.25 o 
   0   1   7      334.98      307.08      4.29 o 
   1   1   7      410.25      465.41      4.77 o 
   2   1   7      688.96      661.65      8.06 o 
   3   1   7      580.73      521.84      5.63 o 
   4   1   7     1212.11     1276.86     13.35 o 
   5   1   7       96.09       97.62      1.79 o 
   6   1   7       81.57       84.38      2.09 o 
   7   1   7      115.29      119.12      1.71 o 
   8   1   7      163.24      159.83      2.14 o 
   9   1   7        7.41        6.82      1.92 o 
  10   1   7        6.55        8.38      2.12 o 
  -7   2   7       35.17       30.05      3.56 o 
  -6   2   7      101.11      115.45      4.06 o 
  -5   2   7       85.67       78.61      4.27 o 
  -4   2   7     1088.14     1026.58     12.29 o 
  -3   2   7       74.78       76.11      2.63 o 
  -2   2   7      221.32      242.97      3.69 o 
  -1   2   7      238.59      275.38      5.14 o 
   0   2   7      425.99      358.25      8.33 o 
   1   2   7      630.81      752.27      7.67 o 
   2   2   7      290.29      341.46      3.73 o 
   3   2   7     1269.40     1295.37     12.62 o 
   4   2   7      310.21      313.68      3.11 o 
   5   2   7        8.99        9.84      0.99 o 
   6   2   7        7.21        7.25      1.14 o 
   7   2   7      105.03      107.07      1.88 o 
   8   2   7      143.45      136.99      2.38 o 
   9   2   7        9.28        7.31      1.13 o 
  10   2   7        0.35        0.59      1.49 o 
  11   2   7        6.86        6.48      1.67 o 
  -7   3   7       23.98       24.66      4.32 o 
  -6   3   7      118.25      123.63      4.15 o 
  -5   3   7      297.10      302.19      6.51 o 
  -4   3   7      182.66      183.48      3.98 o 
  -3   3   7      516.99      533.31      6.68 o 
  -2   3   7       76.63       81.63      2.73 o 
  -1   3   7      151.06      149.09      5.21 o 
   0   3   7      253.99      260.50      6.69 o 
   1   3   7        8.66       11.45      1.54 o 
   2   3   7      409.18      414.39      9.30 o 
   3   3   7       83.08       84.01      1.76 o 
   4   3   7      408.34      399.80      3.16 o 
   5   3   7       19.99       19.16      1.67 o 
   6   3   7       57.39       57.25      1.23 o 
   7   3   7        0.62        0.19      0.57 o 
   8   3   7       68.53       69.48      1.78 o 
   9   3   7       49.18       48.21      2.53 o 
  10   3   7       22.99       21.04      3.36 o 
  11   3   7        4.05        1.92      4.57 o 
  -7   4   7       22.20       31.24      5.54 o 
  -6   4   7       62.66       55.08      3.57 o 
  -5   4   7      110.89      106.72      4.69 o 
  -4   4   7      301.90      328.90      6.15 o 
  -3   4   7      394.81      397.67      7.95 o 
  -2   4   7        1.37        1.43      1.80 o 
  -1   4   7      118.16      118.74      2.22 o 
   0   4   7      521.19      493.85      4.99 o 
   1   4   7      495.62      459.30      4.75 o 
   2   4   7       15.68       17.30      1.70 o 
   3   4   7      926.73     1015.96      9.48 o 
   4   4   7     1042.66     1017.78     37.79 o 
   5   4   7       38.00       35.85      5.39 o 
   6   4   7      664.45      643.84      6.82 o 
   7   4   7       54.63       45.64      2.40 o 
   8   4   7      194.87      180.49      7.36 o 
   9   4   7       13.06       12.13      0.95 o 
  10   4   7       25.84       22.89      1.48 o 
  -6   5   7       57.09       61.12      3.70 o 
  -5   5   7       92.58       98.57      3.70 o 
  -4   5   7      244.14      227.06      4.43 o 
  -3   5   7       85.78       85.80      2.72 o 
  -2   5   7      232.83      244.56      4.50 o 
  -1   5   7      292.71      310.47      3.81 o 
   0   5   7      361.29      349.57      6.00 o 
   1   5   7       91.49       79.61      2.82 o 
   2   5   7      927.04      948.82      9.18 o 
   3   5   7      182.25      155.75      1.90 o 
   4   5   7      414.42      412.75     11.33 o 
   5   5   7      281.06      314.21      6.90 o 
   6   5   7      480.66      467.68     13.14 o 
   7   5   7       24.41       31.61      3.39 o 
   8   5   7        2.26        1.70      0.46 o 
   9   5   7       25.63       25.44      4.38 o 
  -6   6   7      266.85      301.98      9.21 o 
  -5   6   7       38.69       34.28      7.93 o 
  -4   6   7      209.91      235.96      6.48 o 
  -3   6   7       62.36       58.25      2.60 o 
  -2   6   7       94.53       90.70      2.46 o 
  -1   6   7      467.31      468.28      5.33 o 
   0   6   7      456.04      467.83      6.45 o 
   1   6   7      730.41      739.26     11.57 o 
   2   6   7      432.00      441.87      8.06 o 
   3   6   7       98.25      103.13      1.72 o 
   4   6   7      122.35      133.49      4.54 o 
   5   6   7       32.86       30.34      6.42 o 
   6   6   7       85.13       96.96      4.66 o 
   7   6   7        1.48       -1.45      2.97 o 
   8   6   7       21.10       11.20      3.57 o 
   9   6   7        0.30        1.15      6.06 o 
  -5   7   7        0.57       -0.91      3.63 o 
  -4   7   7       47.02       44.64      4.06 o 
  -3   7   7      136.19      147.23      4.91 o 
  -2   7   7       16.41       15.44      4.78 o 
  -1   7   7        0.74       -1.39      3.33 o 
   0   7   7       52.43       51.36      2.24 o 
   1   7   7       25.77       21.20      2.29 o 
   2   7   7      149.81      146.49      1.56 o 
   3   7   7       21.61       22.23      1.80 o 
   4   7   7      123.31      123.86      4.66 o 
   5   7   7        3.00        5.45      3.03 o 
   6   7   7       14.32       22.05      3.69 o 
   7   7   7       14.18       18.65      7.09 o 
   8   7   7        0.26        1.27      6.24 o 
  -4   8   7        3.09        0.85      5.69 o 
  -3   8   7       16.19       12.84      3.03 o 
  -2   8   7       29.37       29.31      2.85 o 
  -1   8   7      190.65      199.43      7.75 o 
   0   8   7        1.65        2.22      1.22 o 
   1   8   7      328.97      329.27      3.49 o 
   2   8   7      193.99      204.88      2.00 o 
   3   8   7        7.59        7.40      0.59 o 
   4   8   7       48.38       48.45      3.76 o 
   5   8   7      100.90       89.09      4.91 o 
   6   8   7       24.49       24.23      4.00 o 
   7   8   7       35.27       37.67      4.48 o 
   8   8   7       40.04       48.51      5.03 o 
   9   8   7        0.96        1.64      4.06 o 
  -4   9   7       47.59       47.18      7.57 o 
  -3   9   7       60.90       67.05      3.88 o 
  -2   9   7       19.23       22.53      4.48 o 
  -1   9   7       51.51       38.45      2.86 o 
   0   9   7       54.79       55.90      4.37 o 
   1   9   7        4.35        6.95      1.05 o 
   2   9   7      155.80      132.41      1.59 o 
   3   9   7      249.69      228.72      6.79 o 
   4   9   7      103.05      115.44      8.24 o 
   5   9   7       85.08       75.71      4.91 o 
   6   9   7        4.94        5.81      3.76 o 
   7   9   7       59.16       67.95      5.45 o 
   8   9   7        4.37        5.39      4.30 o 
   9   9   7        3.95        5.69      4.48 o 
  -2  10   7       51.13       54.64      3.24 o 
  -1  10   7       83.24      102.61      5.97 o 
   0  10   7       23.16       18.80      2.73 o 
   1  10   7        9.47        8.09      0.98 o 
   2  10   7       17.43       19.66      1.35 o 
   3  10   7       82.51       74.37      7.51 o 
   4  10   7       37.53       48.33      4.06 o 
   5  10   7       25.47       29.98      4.24 o 
   6  10   7        0.30        1.45      3.63 o 
   7  10   7       24.09       20.17      8.54 o 
   8  10   7        2.57        6.60      8.24 o 
  -1  11   7       50.82       47.00      2.69 o 
   0  11   7        6.22        8.17      1.71 o 
   1  11   7       39.72       36.31      4.24 o 
   4  11   7        0.21       -0.73      3.03 o 
   5  11   7        0.16       -1.82      3.51 o 
   6  11   7        2.45        6.18      4.06 o 
   7  11   7        0.14        2.66      4.24 o 
   2  12   7        0.60        1.15      2.42 o 
   3  12   7       54.27       44.64      3.82 o 
   4  12   7        0.51        1.15      3.15 o 
   5  12   7        8.47        2.12      3.63 o 
  -1 -10   8        0.20       -0.03      2.20 o 
   0 -10   8       16.65       19.98      3.30 o 
   1 -10   8       17.01       17.60      7.15 o 
  -3  -9   8       43.95       43.88      3.01 o 
  -2  -9   8       14.17       16.45      2.72 o 
  -1  -9   8       43.17       40.26      2.91 o 
   0  -9   8       59.13       63.81      3.29 o 
   1  -9   8       23.17       30.60      2.60 o 
   2  -9   8       15.13       15.27      3.53 o 
   3  -9   8       35.67       37.30      5.03 o 
   4  -9   8       20.15       26.47     10.60 o 
  -4  -8   8       26.44       28.55      3.69 o 
  -3  -8   8       56.25       61.85      3.16 o 
  -2  -8   8       13.45       17.02      2.17 o 
  -1  -8   8       51.14       61.69      2.34 o 
   0  -8   8        1.66        1.56      1.51 o 
   1  -8   8       43.38       43.34      2.53 o 
   2  -8   8       99.37       93.03      2.64 o 
   3  -8   8        9.07        8.93      3.99 o 
   4  -8   8       32.94       42.70      5.75 o 
   5  -8   8       20.06       24.41     10.30 o 
  -5  -7   8        0.40       -0.30      2.48 o 
  -4  -7   8       81.29       75.93      6.64 o 
  -3  -7   8       89.94       85.37      3.03 o 
  -2  -7   8       22.69       26.77      2.39 o 
  -1  -7   8        2.37        2.11      1.62 o 
   0  -7   8       10.32       10.39      1.73 o 
   1  -7   8        3.27        2.36      1.27 o 
   2  -7   8       58.16       55.09      2.27 o 
   3  -7   8       69.44       63.81      2.99 o 
   4  -7   8       31.40       31.23      3.55 o 
   5  -7   8        4.70        4.36      4.36 o 
   6  -7   8        3.00        1.82      4.54 o 
   7  -7   8       12.66       14.60      5.45 o 
  -6  -6   8       37.06       47.67      3.50 o 
  -5  -6   8        6.34        7.92      2.65 o 
  -4  -6   8       80.11       80.55      3.07 o 
  -3  -6   8       25.01       24.23      3.06 o 
  -2  -6   8       10.20       13.44      3.66 o 
  -1  -6   8        6.78        5.18      2.53 o 
   0  -6   8       56.61       50.29      3.21 o 
   1  -6   8        6.12        4.77      4.62 o 
   2  -6   8      294.36      272.66      5.52 o 
   3  -6   8       32.54       32.92      4.06 o 
   4  -6   8        2.74        4.23      0.83 o 
   5  -6   8       15.50       18.84      4.54 o 
   6  -6   8       58.61       68.62     10.17 o 
   7  -6   8       14.88       13.63      4.97 o 
  -6  -5   8       41.55       52.17      3.02 o 
  -5  -5   8        2.06        2.31      2.90 o 
  -4  -5   8       87.44       88.13      3.76 o 
  -3  -5   8      315.71      314.47      5.93 o 
  -2  -5   8       62.28       55.00      7.66 o 
  -1  -5   8       82.72       72.39      3.30 o 
   0  -5   8       48.74       54.23      3.08 o 
   1  -5   8      286.40      278.09      5.16 o 
   2  -5   8      128.66      135.93      3.98 o 
   3  -5   8      286.12      261.65      5.18 o 
   4  -5   8      196.14      178.39      4.54 o 
   5  -5   8        0.55        0.06      0.65 o 
   6  -5   8      273.65      260.67      8.30 o 
   7  -5   8       27.54       30.89      8.54 o 
   8  -5   8       61.85       69.09      4.24 o 
  -7  -4   8       61.89       60.55      3.86 o 
  -6  -4   8       52.72       44.41      7.57 o 
  -5  -4   8       15.94       18.37      3.50 o 
  -4  -4   8       56.22       57.03      3.28 o 
  -3  -4   8      188.97      201.50      4.69 o 
  -2  -4   8      172.17      168.44      5.97 o 
  -1  -4   8        7.02        5.97      2.37 o 
   0  -4   8      178.36      177.95      4.11 o 
   1  -4   8      196.88      187.10      4.15 o 
   2  -4   8      491.46      486.96     10.04 o 
   3  -4   8       90.92      100.24      3.32 o 
   4  -4   8       83.45       84.28      3.23 o 
   5  -4   8      129.49      118.05      6.82 o 
   6  -4   8      288.54      267.28     19.38 o 
   7  -4   8        6.38        4.72      3.57 o 
   8  -4   8        0.76        0.13      2.29 o 
   9  -4   8        3.36        0.44      2.89 o 
  -7  -3   8       46.74       44.01      3.14 o 
  -6  -3   8      199.40      183.39      5.06 o 
  -5  -3   8       20.23       21.36      3.53 o 
  -4  -3   8      144.05      152.47      5.23 o 
  -3  -3   8       81.75       79.37      3.93 o 
  -2  -3   8      173.34      171.98      8.45 o 
  -1  -3   8      546.39      512.26      7.11 o 
   0  -3   8      230.20      220.26      4.32 o 
   1  -3   8      513.72      497.60      7.65 o 
   2  -3   8      485.88      493.78      7.61 o 
   3  -3   8      269.47      270.71      5.28 o 
   4  -3   8       42.78       41.40      6.48 o 
   5  -3   8        2.71        2.99      1.12 o 
   6  -3   8      132.65      132.73      8.93 o 
   7  -3   8        8.95        9.06      1.70 o 
   8  -3   8       30.72       27.38      2.60 o 
   9  -3   8        2.49        2.58      2.93 o 
  -7  -2   8       23.71       27.66      7.09 o 
  -6  -2   8      185.26      154.99      4.80 o 
  -5  -2   8        6.56       10.45      3.45 o 
  -4  -2   8       16.40       16.12      2.65 o 
  -3  -2   8      121.33      127.41      4.30 o 
  -2  -2   8      302.01      280.24      5.83 o 
  -1  -2   8       50.56       42.60      3.12 o 
   0  -2   8      244.52      253.51      4.41 o 
   1  -2   8      100.56      100.79      2.89 o 
   2  -2   8      292.73      262.53      4.84 o 
   3  -2   8       44.03       43.05      2.23 o 
   4  -2   8      238.77      253.00      4.09 o 
   5  -2   8       23.52       21.59      1.50 o 
   6  -2   8       32.16       29.43      1.13 o 
   7  -2   8       42.81       37.67      2.24 o 
   8  -2   8       12.81       12.21      1.37 o 
   9  -2   8        0.46        2.33      2.33 o 
  10  -2   8       70.49       74.31      3.20 o 
  -7  -1   8       50.43       47.83      4.88 o 
  -6  -1   8       91.18       98.47      5.15 o 
  -5  -1   8       65.38       61.29      4.28 o 
  -4  -1   8       25.75       24.15      2.67 o 
  -3  -1   8       25.95       32.85      5.03 o 
  -2  -1   8      108.47      110.92      3.88 o 
  -1  -1   8      484.32      487.54      6.31 o 
   0  -1   8       17.85       21.94      2.94 o 
   1  -1   8      932.87      944.00     11.23 o 
   2  -1   8      573.95      567.90      7.31 o 
   3  -1   8       25.64       15.52      2.13 o 
   4  -1   8      476.13      485.17      8.48 o 
   5  -1   8       84.85       77.88      1.77 o 
   6  -1   8       72.36       70.59      2.27 o 
   7  -1   8      110.47      105.82      3.00 o 
   8  -1   8      143.91      143.63      2.52 o 
   9  -1   8        0.37        0.25      0.87 o 
  10  -1   8       66.99       59.11      4.45 o 
  -7   0   8       10.50        7.28      3.20 o 
  -6   0   8      205.84      190.49      5.08 o 
  -5   0   8      155.10      158.67      5.05 o 
  -4   0   8       92.43       80.16      3.26 o 
  -3   0   8       67.96       65.93      2.85 o 
  -2   0   8      145.77      156.78      5.00 o 
  -1   0   8      399.62      409.96      5.35 o 
   0   0   8      226.18      212.43      5.25 o 
   1   0   8        5.93        4.21      1.85 o 
   2   0   8      620.53      586.68      6.42 o 
   3   0   8      835.23      783.61     10.08 o 
   4   0   8      525.12      577.05     11.08 o 
   5   0   8      249.11      260.11      2.74 o 
   6   0   8       20.57       17.78      1.71 o 
   7   0   8      144.59      143.06      2.45 o 
   8   0   8       32.05       30.78      1.37 o 
   9   0   8        5.19        7.91      1.55 o 
  10   0   8        2.76        2.25      2.30 o 
  -7   1   8       18.56       17.43      4.23 o 
  -6   1   8      107.23      110.67      6.00 o 
  -5   1   8       18.35       18.50      3.33 o 
  -4   1   8      281.52      274.38      5.03 o 
  -3   1   8        1.65        5.50      2.03 o 
  -2   1   8      301.75      285.13      4.35 o 
  -1   1   8      559.86      546.00      8.39 o 
   0   1   8      237.98      243.91      3.52 o 
   1   1   8       36.11       30.80      4.51 o 
   2   1   8      246.23      219.17      9.39 o 
   3   1   8       81.70       79.60      1.80 o 
   4   1   8      737.48      737.64      7.43 o 
   5   1   8      121.75      120.58      2.36 o 
   6   1   8       38.24       43.04      5.87 o 
   7   1   8       53.33       54.78      1.63 o 
   8   1   8       36.59       36.54      1.65 o 
   9   1   8       10.85       17.40      2.12 o 
  10   1   8        2.55        2.13      1.50 o 
  -7   2   8       37.28       40.25      3.95 o 
  -6   2   8      104.43      109.48      4.28 o 
  -5   2   8      171.56      172.48      6.30 o 
  -4   2   8        6.18        5.72      3.01 o 
  -3   2   8       32.31       39.21      3.13 o 
  -2   2   8      163.43      173.18      4.06 o 
  -1   2   8      458.57      426.47      5.85 o 
   0   2   8      335.50      312.98      3.89 o 
   1   2   8      316.87      345.14      4.41 o 
   2   2   8       60.93       66.93      2.47 o 
   3   2   8      182.91      167.72      2.49 o 
   4   2   8      165.14      158.91      1.78 o 
   5   2   8       44.21       45.22      1.43 o 
   6   2   8       28.57       32.81      1.48 o 
   7   2   8        1.11        0.30      0.96 o 
   8   2   8       31.69       30.69      1.17 o 
   9   2   8       30.08       27.70      1.14 o 
  10   2   8       45.66       46.22      1.48 o 
  -6   3   8       43.61       46.29      3.60 o 
  -5   3   8      121.17      123.95      4.00 o 
  -4   3   8      118.39      112.22      4.33 o 
  -3   3   8     1160.03     1095.58     12.86 o 
  -2   3   8       46.54       48.91      2.65 o 
  -1   3   8      215.56      229.37      3.38 o 
   0   3   8       98.39      104.32      2.57 o 
   1   3   8       87.59       78.77      1.67 o 
   2   3   8        1.14        2.08      1.05 o 
   3   3   8      288.59      296.60      3.11 o 
   4   3   8      225.01      228.58      1.99 o 
   5   3   8      318.09      322.91      3.41 o 
   6   3   8      193.30      188.52      1.75 o 
   7   3   8        2.09        2.26      1.02 o 
   8   3   8      133.65      124.43      3.22 o 
   9   3   8       80.33       69.77      2.17 o 
  10   3   8       25.43       20.11      1.02 o 
  -6   4   8        9.27        5.47      3.62 o 
  -5   4   8      102.52       95.85      6.84 o 
  -4   4   8       30.62       32.77      3.36 o 
  -3   4   8      237.72      240.75      6.69 o 
  -2   4   8      714.74      687.00      9.11 o 
  -1   4   8        1.28       -0.01      1.23 o 
   0   4   8      225.33      224.86      3.82 o 
   1   4   8      189.79      192.24      2.79 o 
   2   4   8        0.97        0.31      1.19 o 
   3   4   8        4.70        2.76      0.65 o 
   4   4   8      238.58      230.60      1.86 o 
   5   4   8      676.21      631.17      7.65 o 
   6   4   8      249.62      220.09      7.14 o 
   7   4   8       15.89       17.18      0.76 o 
   8   4   8        3.49        4.38      0.83 o 
   9   4   8       71.96       60.63      4.45 o 
  10   4   8       46.85       48.63      3.69 o 
  -6   5   8       42.85       54.61      3.89 o 
  -5   5   8       63.05       65.19      4.37 o 
  -4   5   8       82.39       74.84      3.19 o 
  -3   5   8      406.34      414.62      6.77 o 
  -2   5   8       54.73       62.57      2.35 o 
  -1   5   8      428.27      421.13      5.83 o 
   0   5   8      141.37      138.71      2.24 o 
   1   5   8      404.97      397.70      4.44 o 
   2   5   8      227.54      221.39      2.27 o 
   3   5   8       99.26       79.45      1.40 o 
   4   5   8      339.83      366.18      7.63 o 
   5   5   8      187.77      200.23      5.75 o 
   6   5   8       42.42       39.91      6.66 o 
   7   5   8        3.13        6.96      3.03 o 
   8   5   8       26.18       25.92      3.63 o 
   9   5   8        8.24        8.78      3.33 o 
  10   5   8       13.33       24.71      3.69 o 
  -5   6   8       77.15       72.01      9.33 o 
  -4   6   8      109.35      118.93      3.66 o 
  -3   6   8      167.55      161.47      3.61 o 
  -2   6   8      210.83      210.00      5.63 o 
  -1   6   8      423.35      430.69      5.95 o 
   0   6   8       28.37       26.96      1.42 o 
   1   6   8       50.87       52.27      4.88 o 
   2   6   8      247.74      271.76      3.94 o 
   3   6   8       18.99       20.84      1.08 o 
   4   6   8       43.00       41.06      6.42 o 
   5   6   8      536.92      567.43     11.14 o 
   6   6   8      157.17      152.20      5.63 o 
   7   6   8       25.71       22.71      3.82 o 
   8   6   8       58.96       62.50      7.93 o 
   9   6   8        5.43        4.85      3.45 o 
  10   6   8       26.66       23.86      4.18 o 
  -5   7   8      102.39       93.69      6.06 o 
  -4   7   8       88.92       90.48      5.03 o 
  -3   7   8      204.43      199.80      5.81 o 
  -2   7   8       74.37       77.83      3.69 o 
  -1   7   8       17.66       15.75      2.36 o 
   0   7   8       96.42       94.06      2.85 o 
   1   7   8      460.55      467.67     12.90 o 
   2   7   8       42.90       43.02      1.29 o 
   3   7   8        2.97        3.49      0.51 o 
   4   7   8      182.53      195.08      5.81 o 
   5   7   8       14.46       15.20      3.45 o 
   6   7   8       42.34       43.49      7.51 o 
   7   7   8      106.33      108.47      5.39 o 
   8   7   8       32.97       33.01      4.30 o 
   9   7   8        3.45        2.12      3.69 o 
  10   7   8        1.49        3.27      3.88 o 
  -4   8   8      287.13      340.13     13.02 o 
  -3   8   8        9.47        4.42      5.21 o 
  -2   8   8       87.24       77.77      3.51 o 
  -1   8   8       20.79       16.90      4.18 o 
   0   8   8        3.91        3.28      1.39 o 
   1   8   8       48.22       53.72      3.36 o 
   2   8   8      156.23      163.16      2.01 o 
   3   8   8      123.42      115.95      4.06 o 
   4   8   8       86.55       79.46      4.42 o 
   5   8   8      117.00      122.64      5.51 o 
   6   8   8       50.20       54.33      4.66 o 
   7   8   8        2.88        2.91      3.63 o 
   8   8   8        0.34        1.33      3.76 o 
   9   8   8       15.60       19.38      4.66 o 
  -3   9   8        0.62        2.24      2.91 o 
  -2   9   8       13.30       12.54      2.66 o 
  -1   9   8       14.84       15.76      1.63 o 
   0   9   8        0.67        0.74      1.12 o 
   1   9   8       77.13       87.54      3.35 o 
   2   9   8       59.69       53.75      1.24 o 
   3   9   8        1.87        1.08      0.72 o 
   4   9   8       27.30       36.76      4.06 o 
   5   9   8       70.31       78.01      8.66 o 
   6   9   8       43.53       58.02      8.66 o 
   7   9   8       21.52       20.96      8.30 o 
   8   9   8        2.99        3.69      7.69 o 
  -2  10   8        1.30        2.11      1.87 o 
  -1  10   8       17.11       19.46      1.78 o 
   0  10   8       22.49       23.75      4.97 o 
   1  10   8      124.02      133.48      2.24 o 
   2  10   8       16.14       18.21      1.34 o 
   3  10   8      183.84      181.51      6.12 o 
   4  10   8       14.42       19.38      6.96 o 
   5  10   8        0.55       -3.82      3.82 o 
   6  10   8       51.05       39.25      5.03 o 
   7  10   8        9.57        9.63      4.42 o 
   8  10   8        0.25        0.24      4.18 o 
   0  11   8       11.75       13.21      1.88 o 
   1  11   8       60.89       50.10      1.49 o 
   5  11   8      114.25      128.82      6.12 o 
   6  11   8       21.27       31.01      4.85 o 
  -2  -9   9        1.62        3.39      2.53 o 
  -1  -9   9       10.56        9.30      2.00 o 
   0  -9   9       13.81       14.31      1.86 o 
   1  -9   9       17.16       23.81      3.43 o 
   2  -9   9        9.07        8.86      3.66 o 
   3  -9   9       18.93       17.45      4.00 o 
  -3  -8   9        1.81        0.97      2.13 o 
  -2  -8   9       10.57       10.86      2.22 o 
  -1  -8   9       35.56       47.93      3.54 o 
   0  -8   9       41.68       40.80      2.18 o 
   1  -8   9        7.54       11.97      2.97 o 
   2  -8   9       18.87       21.57      2.15 o 
   3  -8   9        1.77        0.25      2.98 o 
   4  -8   9       50.74       55.10      8.27 o 
   5  -8   9       19.99       21.32     10.66 o 
  -4  -7   9       39.91       46.87      4.14 o 
  -3  -7   9        0.29        0.34      2.06 o 
  -2  -7   9       21.15       23.39      2.32 o 
  -1  -7   9       45.25       39.09      4.60 o 
   0  -7   9       45.54       49.36      3.64 o 
   1  -7   9      108.96      106.93      4.34 o 
   2  -7   9       30.83       32.68      2.18 o 
   3  -7   9        0.32        0.41      1.53 o 
   4  -7   9       28.73       34.61      3.70 o 
   5  -7   9       32.95       36.22      5.57 o 
   6  -7   9       12.27        6.06      8.96 o 
  -5  -6   9        7.49        5.72      2.55 o 
  -4  -6   9       49.57       39.83     11.68 o 
  -3  -6   9      286.17      273.42     10.11 o 
  -2  -6   9       35.72       39.20      3.36 o 
  -1  -6   9        8.08        7.69      2.80 o 
   0  -6   9       10.53        7.57      3.44 o 
   1  -6   9       67.56       69.40      3.64 o 
   2  -6   9        3.26        5.11      3.39 o 
   3  -6   9        7.36        7.77      2.85 o 
   4  -6   9      104.05       92.02      4.72 o 
   5  -6   9       71.77       79.34      5.87 o 
   6  -6   9       57.54       43.18      5.51 o 
   7  -6   9        0.49        4.78      4.60 o 
  -5  -5   9        9.67       10.29      3.09 o 
  -4  -5   9       51.37       58.14      6.52 o 
  -3  -5   9       37.25       32.54      4.30 o 
  -2  -5   9      118.55      113.07      4.24 o 
  -1  -5   9       13.48       23.21      4.33 o 
   0  -5   9       50.21       56.89      7.42 o 
   1  -5   9       10.04        8.08      4.69 o 
   2  -5   9       35.85       42.29      6.75 o 
   3  -5   9        9.14       10.23      2.72 o 
   4  -5   9       45.51       47.75      3.25 o 
   5  -5   9      147.26      129.65      7.86 o 
   6  -5   9      142.67      144.69      6.60 o 
   7  -5   9        2.38        3.82      7.45 o 
   8  -5   9        0.24       -0.73      4.06 o 
  -6  -4   9       44.20       26.76      6.43 o 
  -5  -4   9       39.11       44.13      3.50 o 
  -4  -4   9       42.88       48.52      3.46 o 
  -3  -4   9      147.38      157.84     10.14 o 
  -2  -4   9      247.55      234.28      5.60 o 
  -1  -4   9      291.29      293.32      7.06 o 
   0  -4   9       24.08       27.13      3.66 o 
   1  -4   9      146.11      137.46      4.70 o 
   2  -4   9      309.07      310.70      6.61 o 
   3  -4   9       14.22       15.83      2.53 o 
   4  -4   9      292.30      265.80      5.10 o 
   5  -4   9      105.22      108.10      3.13 o 
   6  -4   9        1.98        3.88      1.09 o 
   7  -4   9        7.14        9.57      3.94 o 
   8  -4   9       42.21       46.76      4.85 o 
  -6  -3   9       13.48       17.08      4.13 o 
  -5  -3   9       34.89       37.76      3.43 o 
  -4  -3   9      142.72      134.89      4.27 o 
  -3  -3   9      113.97      108.72      3.91 o 
  -2  -3   9      214.11      225.54      4.86 o 
  -1  -3   9      440.40      438.09      8.05 o 
   0  -3   9       39.57       43.23      2.95 o 
   1  -3   9       51.86       50.99      3.51 o 
   2  -3   9      306.48      288.52      4.99 o 
   3  -3   9      286.40      287.60      9.60 o 
   4  -3   9       36.30       46.21      2.94 o 
   5  -3   9      145.49      129.19      4.32 o 
   6  -3   9      206.91      192.38      4.42 o 
   7  -3   9        1.45        0.74      0.65 o 
   8  -3   9       91.63       85.94      4.97 o 
   9  -3   9        0.32       -0.81      2.17 o 
  -6  -2   9       81.70       85.10      6.45 o 
  -5  -2   9      179.26      166.09      4.83 o 
  -4  -2   9       67.72       68.91      4.46 o 
  -3  -2   9      129.59      130.12      3.93 o 
  -2  -2   9      208.87      186.14      4.26 o 
  -1  -2   9      101.49       99.44      3.79 o 
   0  -2   9       15.42       21.06      4.39 o 
   1  -2   9       82.03       72.50      2.97 o 
   2  -2   9      374.94      348.57      7.67 o 
   3  -2   9       78.27       84.36      6.57 o 
   4  -2   9      197.56      206.89      5.95 o 
   5  -2   9       30.03       32.69      2.88 o 
   6  -2   9       31.01       32.05      2.51 o 
   7  -2   9       92.59       85.76      3.12 o 
   8  -2   9      174.77      159.19     12.75 o 
   9  -2   9        0.54        1.81      1.94 o 
  -6  -1   9       47.35       43.31     10.05 o 
  -5  -1   9       74.92       63.89      4.64 o 
  -4  -1   9      321.16      272.48      5.45 o 
  -3  -1   9        4.30        7.39      2.43 o 
  -2  -1   9      173.69      193.32      4.78 o 
  -1  -1   9       37.76       38.90      2.52 o 
   0  -1   9        1.12        1.92      1.84 o 
   1  -1   9      321.66      293.41      4.52 o 
   2  -1   9      174.48      158.92      5.18 o 
   3  -1   9      567.81      545.43      6.53 o 
   4  -1   9      458.82      475.68      5.97 o 
   5  -1   9       46.83       49.75      1.62 o 
   6  -1   9       76.45       78.68      3.10 o 
   7  -1   9       30.88       27.51      1.56 o 
   8  -1   9       23.54       29.38      1.60 o 
   9  -1   9        6.91        7.14      1.17 o 
  10  -1   9        5.14        4.38      1.85 o 
  -6   0   9       31.72       38.22      3.66 o 
  -5   0   9       60.03       57.80      3.60 o 
  -4   0   9      141.52      114.94      4.62 o 
  -3   0   9       14.32        9.82      2.36 o 
  -2   0   9       70.33       81.42      3.46 o 
  -1   0   9      163.12      155.67      5.52 o 
   0   0   9       93.45       84.18      2.62 o 
   1   0   9        1.40       -0.78      1.88 o 
   2   0   9      620.12      609.30      9.06 o 
   3   0   9      194.63      195.88      3.23 o 
   4   0   9      142.56      156.48      3.36 o 
   5   0   9       90.08       94.22      1.76 o 
   6   0   9      148.52      135.06      2.95 o 
   7   0   9       65.88       69.71      3.54 o 
   8   0   9       41.62       38.82      1.52 o 
   9   0   9       16.05       12.73      1.56 o 
  10   0   9        0.51        1.62      1.09 o 
  -6   1   9       11.17        7.54      4.51 o 
  -5   1   9      168.77      164.66      4.71 o 
  -4   1   9       79.76       84.44      4.19 o 
  -3   1   9       79.30       74.90      4.78 o 
  -2   1   9       84.58      100.06      3.51 o 
  -1   1   9      296.87      311.09      5.27 o 
   0   1   9      163.77      161.53      3.70 o 
   1   1   9     1031.76     1083.28     12.43 o 
   2   1   9       26.38       23.66      1.92 o 
   3   1   9     1119.06     1077.34     11.26 o 
   4   1   9      614.78      606.26      6.44 o 
   5   1   9        1.56        1.99      1.06 o 
   6   1   9      148.57      150.61      3.83 o 
   7   1   9       30.84       31.61      3.18 o 
   8   1   9       20.05       23.44      1.28 o 
   9   1   9       57.24       55.16      1.89 o 
  10   1   9       19.31       16.40      1.65 o 
  -6   2   9        8.68        4.66      3.65 o 
  -5   2   9      164.12      161.93      5.53 o 
  -4   2   9      224.85      212.62      6.30 o 
  -3   2   9      315.11      314.01      5.19 o 
  -2   2   9      134.97      128.32      3.74 o 
  -1   2   9      387.89      364.75      4.87 o 
   0   2   9      311.28      296.09      4.59 o 
   1   2   9      392.05      410.23      8.42 o 
   2   2   9       11.84       13.88      1.57 o 
   3   2   9       86.73       74.31      1.94 o 
   4   2   9      149.36      142.98      4.00 o 
   5   2   9      350.90      357.67      3.58 o 
   6   2   9      119.60      126.17      2.18 o 
   7   2   9       71.02       74.39      1.58 o 
   8   2   9        1.94        3.20      0.87 o 
   9   2   9       33.69       30.58      1.13 o 
  10   2   9        0.81        0.94      1.32 o 
  -6   3   9        6.12        8.64      3.22 o 
  -5   3   9      113.38      126.58      4.34 o 
  -4   3   9      146.06      149.30      4.21 o 
  -3   3   9       12.56        9.08      2.81 o 
  -2   3   9      134.02      142.52      3.89 o 
  -1   3   9      118.32      130.36      2.79 o 
   0   3   9      124.92      122.82      5.42 o 
   1   3   9      144.84      153.17      2.36 o 
   2   3   9        7.20        7.82      1.83 o 
   3   3   9        1.88        4.98      0.99 o 
   4   3   9       89.36       86.79      2.07 o 
   5   3   9      174.58      184.76      3.02 o 
   6   3   9        0.91        0.52      1.00 o 
   7   3   9       31.30       30.79      1.08 o 
   8   3   9        3.05        4.73      0.87 o 
   9   3   9       55.02       46.84      1.69 o 
  10   3   9        4.66        3.51      0.82 o 
  -5   4   9       87.79       94.64      3.91 o 
  -4   4   9       51.25       59.76      3.94 o 
  -3   4   9       88.67       90.11      3.64 o 
  -2   4   9       73.09       72.41      4.12 o 
  -1   4   9      126.05      127.60      3.44 o 
   0   4   9      189.98      181.67      4.85 o 
   1   4   9       92.49       92.26      1.80 o 
   2   4   9        8.15        9.94      0.95 o 
   3   4   9      142.80      150.27      1.95 o 
   4   4   9       29.57       26.53      1.17 o 
   5   4   9      449.47      436.39      4.33 o 
   6   4   9       11.57       12.19      0.72 o 
   7   4   9        6.21        6.59      0.55 o 
   8   4   9       33.21       30.67      2.69 o 
   9   4   9       23.14       19.66      3.06 o 
  10   4   9       12.07       10.84      3.03 o 
  -5   5   9       43.37       40.05      4.21 o 
  -4   5   9       66.18       65.50      4.08 o 
  -3   5   9      178.48      179.39      3.89 o 
  -2   5   9        1.29        3.33      2.26 o 
  -1   5   9     1456.13     1488.72     17.79 o 
   0   5   9      107.90      107.01      2.72 o 
   1   5   9      150.27      146.77      2.91 o 
   2   5   9        3.50        2.68      0.79 o 
   3   5   9      180.46      176.84      1.93 o 
   4   5   9      108.04      110.51      4.25 o 
   5   5   9      335.00      340.19     11.63 o 
   6   5   9       21.32       32.58      3.63 o 
   7   5   9      142.75      149.05      5.57 o 
   8   5   9      119.74      120.34      8.48 o 
   9   5   9       24.81       32.22      3.76 o 
  10   5   9       16.23       24.41      3.76 o 
  -5   6   9       84.37       89.10      4.11 o 
  -4   6   9       72.74       72.15      3.36 o 
  -3   6   9      104.98      100.36      3.19 o 
  -2   6   9       42.38       39.43      2.25 o 
  -1   6   9      582.80      585.90      6.85 o 
   0   6   9      488.68      518.49      7.76 o 
   1   6   9       60.12       66.08      5.24 o 
   2   6   9       34.13       37.21      1.19 o 
   3   6   9       58.88       55.80      1.97 o 
   4   6   9       35.13       33.07      3.63 o 
   5   6   9      229.99      236.51      6.84 o 
   6   6   9       24.66       24.95      3.82 o 
   7   6   9       52.61       49.00      7.57 o 
   8   6   9       35.13       40.88      4.36 o 
   9   6   9       42.64       49.97      4.60 o 
  10   6   9        1.17        0.85      3.39 o 
  -4   7   9      158.37      175.28      6.42 o 
  -3   7   9      133.31      132.46      5.09 o 
  -2   7   9       19.64       20.83      2.97 o 
  -1   7   9      148.60      144.08      4.12 o 
   0   7   9       87.27       92.73      5.09 o 
   1   7   9      116.12      119.80      4.54 o 
   2   7   9        0.92        2.04      1.76 o 
   3   7   9      194.75      180.64      6.63 o 
   4   7   9       54.94       68.74      7.45 o 
   5   7   9       20.73       23.01      3.82 o 
   6   7   9       35.78       35.13      4.24 o 
   7   7   9       17.27       22.41      4.18 o 
   8   7   9        0.21        5.81      3.69 o 
   9   7   9       11.56       11.27      4.18 o 
  -3   8   9       51.05       43.61      6.72 o 
  -2   8   9       34.70       33.19      5.45 o 
  -1   8   9       37.02       40.34      4.72 o 
   0   8   9       51.68       56.54      2.73 o 
   1   8   9      143.49      140.16      5.21 o 
   2   8   9      131.50      119.57      3.19 o 
   3   8   9       12.88       12.46      1.00 o 
   4   8   9       45.10       44.33      4.18 o 
   5   8   9       12.94       20.41      3.94 o 
   6   8   9       42.49       54.39      4.78 o 
   7   8   9       32.06       30.59      4.54 o 
   8   8   9        9.47        8.30      7.51 o 
   9   8   9       10.19       10.66      8.12 o 
  -2   9   9       13.81       11.81      2.79 o 
  -1   9   9       18.01       19.08      2.36 o 
   0   9   9       24.78       33.70      2.66 o 
   1   9   9       78.02       83.62      3.43 o 
   2   9   9       35.22       34.76      1.33 o 
   3   9   9       96.00      101.63      5.03 o 
   4   9   9       21.45       32.16      4.12 o 
   5   9   9       25.09       31.61      4.54 o 
   6   9   9       68.96       83.34      5.63 o 
   7   9   9       12.99       17.81      4.60 o 
   8   9   9       14.09        9.99      4.60 o 
  -1  10   9        3.00        1.56      1.51 o 
   0  10   9       57.20       52.47      2.15 o 
   1  10   9       23.70       28.80      1.88 o 
   2  10   9        4.29       -1.03      5.33 o 
   3  10   9        0.40        1.21      3.21 o 
   4  10   9       74.95       86.49      5.15 o 
   5  10   9       75.56       79.40      9.51 o 
   6  10   9       48.58       39.85      9.27 o 
   7  10   9       24.71       20.71      5.03 o 
   6  11   9        5.18        7.69      4.54 o 
  -2  -8  10        7.78        9.65      2.99 o 
  -1  -8  10        8.88        8.52      2.77 o 
   0  -8  10       18.77       15.34      2.75 o 
   1  -8  10      104.78       95.72      3.39 o 
   2  -8  10       12.79       14.53      1.50 o 
   3  -8  10       40.44       50.93      6.15 o 
   4  -8  10       29.74       36.22      4.45 o 
  -3  -7  10       85.41       88.61      3.54 o 
  -2  -7  10       18.06       11.92      6.44 o 
  -1  -7  10        5.34        4.41      3.10 o 
   0  -7  10       33.81       41.68      3.81 o 
   1  -7  10       54.12       54.30      4.03 o 
   2  -7  10        0.62        4.45      3.10 o 
   3  -7  10       12.73       16.06      1.29 o 
   4  -7  10        6.60        2.93      4.00 o 
   5  -7  10       17.45       17.56      5.27 o 
  -4  -6  10       26.91       29.48      3.81 o 
  -3  -6  10        0.31        2.02      3.02 o 
  -2  -6  10       56.87       59.77      5.63 o 
  -1  -6  10        4.11        1.95      3.50 o 
   0  -6  10       13.28       15.10      3.15 o 
   1  -6  10       63.39       77.34      6.36 o 
   2  -6  10       34.23       30.61      3.45 o 
   3  -6  10       13.31       10.79      3.86 o 
   4  -6  10        9.19       11.57      3.17 o 
   5  -6  10       29.89       26.24      3.59 o 
   6  -6  10       30.40       27.56      5.39 o 
  -5  -5  10       15.55       18.92      3.59 o 
  -4  -5  10       29.82       33.53      3.61 o 
  -3  -5  10       40.29       33.94      4.40 o 
  -2  -5  10        9.62       13.32      3.19 o 
  -1  -5  10        1.11        3.23      2.80 o 
   0  -5  10       61.79       56.15      4.48 o 
   1  -5  10       34.88       34.13      3.19 o 
   2  -5  10       70.83       71.66      4.50 o 
   3  -5  10      106.86       98.02      4.00 o 
   4  -5  10        5.55       10.10      3.50 o 
   5  -5  10       26.15       30.74      3.97 o 
   6  -5  10       71.98       79.28      5.87 o 
   7  -5  10       28.65       31.49      8.84 o 
  -5  -4  10        5.80        5.19      4.10 o 
  -4  -4  10       16.93       25.06      3.57 o 
  -3  -4  10       76.10       79.70      3.99 o 
  -2  -4  10       78.72       75.97      4.48 o 
  -1  -4  10      780.26      759.61     10.93 o 
   0  -4  10       36.62       36.35      3.28 o 
   1  -4  10       24.24       25.49      5.20 o 
   2  -4  10       63.78       65.04      3.34 o 
   3  -4  10       60.95       65.17      3.30 o 
   4  -4  10       23.49       26.17      2.87 o 
   5  -4  10       84.68       86.00      6.90 o 
   6  -4  10       96.41       88.32      3.60 o 
   7  -4  10       84.78       84.19      9.45 o 
   8  -4  10       38.91       32.89      4.72 o 
  -5  -3  10       31.98       31.57      3.67 o 
  -4  -3  10       34.08       28.16      3.41 o 
  -3  -3  10       89.73       94.34      3.97 o 
  -2  -3  10      110.29      124.71      4.17 o 
  -1  -3  10      325.19      304.98      5.91 o 
   0  -3  10      115.61      119.47      5.02 o 
   1  -3  10       26.37       32.07      3.42 o 
   2  -3  10      124.47      115.59      3.58 o 
   3  -3  10       38.65       39.03      3.30 o 
   4  -3  10        6.88        9.75      2.86 o 
   5  -3  10       26.84       30.05      2.63 o 
   6  -3  10       50.47       47.32      1.52 o 
   7  -3  10      114.78      103.15      7.99 o 
   8  -3  10       31.54       26.95      4.00 o 
   9  -3  10        0.53        2.33      2.26 o 
  -6  -2  10       46.25       40.27      4.14 o 
  -5  -2  10        2.40       -2.89      3.54 o 
  -4  -2  10       88.71       90.53      5.04 o 
  -3  -2  10      141.58      128.13      5.30 o 
  -2  -2  10      111.67      101.62      3.73 o 
  -1  -2  10      262.92      276.05      5.20 o 
   0  -2  10       76.00       67.07      3.15 o 
   1  -2  10      618.24      621.70      8.29 o 
   2  -2  10       33.79       30.53      3.12 o 
   3  -2  10      269.63      269.77      4.58 o 
   4  -2  10       63.17       66.77      3.26 o 
   5  -2  10        1.49        0.85      2.51 o 
   6  -2  10      130.43      121.80      3.04 o 
   7  -2  10       65.04       71.66      2.78 o 
   8  -2  10        1.23        0.05      1.39 o 
   9  -2  10        3.15        3.11      2.56 o 
  -6  -1  10       83.81       97.54      8.23 o 
  -5  -1  10       29.00       24.63      6.04 o 
  -4  -1  10        0.96        3.06      3.49 o 
  -3  -1  10       46.76       47.72      3.89 o 
  -2  -1  10      206.35      186.58      4.30 o 
  -1  -1  10      106.73      101.00      3.72 o 
   0  -1  10       36.48       39.89      2.57 o 
   1  -1  10      210.89      215.83      4.06 o 
   2  -1  10        5.66        3.83      2.40 o 
   3  -1  10        7.16       10.32      2.34 o 
   4  -1  10      139.07      138.41      8.57 o 
   5  -1  10       47.17       43.50      2.69 o 
   6  -1  10       91.88       89.57      3.44 o 
   7  -1  10      148.74      140.13      3.09 o 
   8  -1  10       69.91       67.71      3.33 o 
   9  -1  10        0.96        1.67      1.00 o 
  -6   0  10       21.52       22.76      4.51 o 
  -5   0  10       21.10       15.86      3.22 o 
  -4   0  10       18.27       18.93      2.96 o 
  -3   0  10      332.51      295.09      6.51 o 
  -2   0  10      108.99      104.48      3.41 o 
  -1   0  10      197.87      199.84      4.03 o 
   0   0  10       88.24       85.40      2.81 o 
   1   0  10       39.86       46.82      3.51 o 
   2   0  10       54.68       53.19      2.80 o 
   3   0  10      812.23      792.23      9.01 o 
   4   0  10      205.46      228.45      3.60 o 
   5   0  10       19.95       18.58      2.19 o 
   6   0  10      200.79      189.86      3.63 o 
   7   0  10      129.02      132.60      2.57 o 
   8   0  10       40.87       40.70      1.67 o 
   9   0  10       38.72       34.53      1.48 o 
  10   0  10       36.51       32.97      1.36 o 
  -6   1  10       40.84       48.75     10.75 o 
  -5   1  10       58.06       66.33      5.54 o 
  -4   1  10       16.49       16.33      2.87 o 
  -3   1  10      127.55      113.22      4.32 o 
  -2   1  10      642.80      589.06      7.89 o 
  -1   1  10      121.01      119.97      5.51 o 
   0   1  10      169.62      186.93      6.21 o 
   1   1  10       67.16       75.62      2.60 o 
   2   1  10       18.48       18.78      1.66 o 
   3   1  10       42.72       40.19      2.27 o 
   4   1  10      217.67      209.12      9.72 o 
   5   1  10      285.49      294.33      4.06 o 
   6   1  10      167.11      169.82      2.87 o 
   7   1  10       62.63       61.76      2.27 o 
   8   1  10       51.25       55.47      1.59 o 
   9   1  10        7.37        7.29      1.19 o 
  10   1  10        2.80        0.21      1.69 o 
  -5   2  10       56.08       52.65      3.73 o 
  -4   2  10       38.36       37.96      3.79 o 
  -3   2  10      111.68      120.75      3.69 o 
  -2   2  10      172.30      163.35      3.76 o 
  -1   2  10        7.47       10.10      1.93 o 
   0   2  10      190.17      190.20      6.15 o 
   1   2  10       25.44       18.66      2.12 o 
   2   2  10       30.41       34.79      3.94 o 
   3   2  10      229.12      228.89      3.02 o 
   4   2  10      174.52      183.26      6.87 o 
   5   2  10        1.47       -0.21      1.04 o 
   6   2  10        5.02        3.43      1.69 o 
   7   2  10      109.77      111.55      5.97 o 
   8   2  10       24.52       23.70      1.24 o 
   9   2  10        2.79        5.02      1.04 o 
  10   2  10        0.17       -0.71      0.86 o 
  -5   3  10       64.09       54.98      3.78 o 
  -4   3  10        3.40        3.76      2.56 o 
  -3   3  10       63.29       59.57      3.82 o 
  -2   3  10       23.21       26.27      4.13 o 
  -1   3  10      290.58      282.60      4.31 o 
   0   3  10        5.88        9.76      1.59 o 
   1   3  10       71.96       82.21      2.37 o 
   2   3  10       11.69       12.59      1.56 o 
   3   3  10      554.62      579.92      6.37 o 
   4   3  10       37.50       35.27      2.30 o 
   5   3  10      135.78      144.93      2.99 o 
   6   3  10        6.59        7.70      1.58 o 
   7   3  10       18.61       16.48      1.33 o 
   8   3  10       86.17       73.43      5.65 o 
   9   3  10        7.12        7.59      0.86 o 
  10   3  10        0.19        3.21      2.42 o 
  -5   4  10       36.75       28.41      3.46 o 
  -4   4  10       21.20       14.31      2.77 o 
  -3   4  10       56.52       59.36      3.72 o 
  -2   4  10       42.74       46.81      2.47 o 
  -1   4  10      612.04      610.37      7.36 o 
   0   4  10       78.65       70.58      5.45 o 
   1   4  10      126.74      121.58      2.55 o 
   2   4  10       80.89       98.07      2.42 o 
   3   4  10      217.15      222.31      2.84 o 
   4   4  10       35.28       37.95      1.37 o 
   5   4  10       72.52       70.30      1.89 o 
   6   4  10        8.04        5.27      0.97 o 
   7   4  10      292.74      259.18     11.19 o 
   8   4  10       92.19       80.72      3.29 o 
   9   4  10       31.18       32.83      3.57 o 
  10   4  10        0.65        3.27      5.09 o 
  -4   5  10        1.13       -0.25      4.23 o 
  -3   5  10       41.01       40.58      6.15 o 
  -2   5  10       57.58       51.75      2.53 o 
  -1   5  10      107.54      117.53      3.30 o 
   0   5  10      317.14      317.06      4.19 o 
   1   5  10      136.25      132.05      2.60 o 
   2   5  10       15.28       17.29      1.77 o 
   3   5  10      259.17      265.81      6.54 o 
   4   5  10      147.15      144.63      4.62 o 
   5   5  10        3.47        4.97      3.21 o 
   6   5  10       17.62       15.26      3.45 o 
   7   5  10      226.79      212.89     10.60 o 
   8   5  10        2.68        0.85      3.09 o 
   9   5  10       35.82       43.00      4.24 o 
  10   5  10        0.15       -0.73      5.63 o 
  -4   6  10       18.94       16.98      3.61 o 
  -3   6  10       36.73       37.16      2.74 o 
  -2   6  10       30.94       34.67      4.05 o 
  -1   6  10      175.84      171.30      8.87 o 
   0   6  10        1.70        3.90      1.69 o 
   1   6  10      133.86      136.46      2.28 o 
   2   6  10       57.20       63.18      1.79 o 
   3   6  10       29.07       32.24      1.56 o 
   4   6  10       36.98       32.89      2.63 o 
   5   6  10      121.81      129.12      9.21 o 
   6   6  10        0.47       -2.91      3.33 o 
   7   6  10       75.35       64.26      4.91 o 
   8   6  10        0.72        0.85      3.39 o 
   9   6  10        2.81        3.51      6.66 o 
  -3   7  10       67.35       67.09      3.06 o 
  -2   7  10       32.54       32.41      2.28 o 
  -1   7  10      127.01      129.81      3.39 o 
   0   7  10       45.10       43.99      1.81 o 
   1   7  10      770.01      793.46      8.43 o 
   2   7  10        1.49        3.03      1.13 o 
   3   7  10        7.44        6.86      1.33 o 
   4   7  10        0.48        0.42      3.03 o 
   5   7  10       31.01       32.83      4.24 o 
   6   7  10        6.58        6.72      3.63 o 
   7   7  10       60.03       58.08      4.97 o 
   8   7  10        5.43        5.33      7.03 o 
   9   7  10       19.78       19.20      8.06 o 
  -2   8  10       30.14       36.58      5.75 o 
  -1   8  10       37.74       33.92      2.85 o 
   0   8  10       94.58       96.60      3.15 o 
   1   8  10      145.73      141.09      2.80 o 
   2   8  10       55.57       58.05      3.24 o 
   3   8  10       28.29       24.75      2.82 o 
   4   8  10        0.40        0.30      3.21 o 
   5   8  10       31.51       38.34      4.54 o 
   6   8  10       22.46       16.78      4.30 o 
   7   8  10       23.80       19.68      4.54 o 
   8   8  10        8.84       13.93      4.48 o 
   9   8  10       27.00       24.10      5.03 o 
  -1   9  10       26.30       35.01      4.66 o 
   0   9  10       19.73       21.02      2.12 o 
   1   9  10       55.64       49.53      2.66 o 
   2   9  10       34.18       37.22      3.63 o 
   3   9  10       74.43       71.59      4.97 o 
   4   9  10        4.58        2.00      6.42 o 
   5   9  10      150.93      155.47     11.20 o 
   6   9  10       24.08       31.74      4.91 o 
   7   9  10       14.06        9.02      4.54 o 
   8   9  10       22.21       21.62      5.09 o 
   0  10  10       30.09       36.29      4.39 o 
   1  10  10       12.00       14.26      2.66 o 
   4  10  10       11.16       -1.45      3.63 o 
   5  10  10        4.11        3.27      4.06 o 
   6  10  10       18.88       13.20      4.72 o 
   7  10  10        4.98       10.78      4.85 o 
   1  -8  11        9.33       18.61      4.67 o 
   2  -8  11        1.25        0.93      2.50 o 
  -2  -7  11       28.25       23.26      4.00 o 
  -1  -7  11        4.40        6.94      3.47 o 
   0  -7  11       26.72       31.60      4.86 o 
   1  -7  11        8.76        8.68      4.31 o 
   2  -7  11       18.87       20.81      4.63 o 
   3  -7  11        6.40        5.68      4.63 o 
   4  -7  11       25.37       24.87      5.09 o 
  -3  -6  11       56.50       63.51      7.90 o 
  -2  -6  11       21.80       21.56      3.77 o 
  -1  -6  11        2.43        3.14      3.10 o 
   0  -6  11        2.96        4.18      3.10 o 
   1  -6  11       40.95       35.13      3.75 o 
   2  -6  11       24.09       24.73      4.34 o 
   3  -6  11       69.03       65.21      9.36 o 
   4  -6  11        6.47        9.14      4.06 o 
   5  -6  11       39.49       54.69      7.66 o 
   6  -6  11       18.24       25.26      5.33 o 
  -4  -5  11        1.00        0.36      3.03 o 
  -3  -5  11       61.48       59.39      5.04 o 
  -2  -5  11       23.96       32.83      3.68 o 
  -1  -5  11      122.79      119.06      5.69 o 
   0  -5  11       17.19       18.26      3.25 o 
   1  -5  11       38.08       41.22      3.51 o 
   2  -5  11       72.59       85.65      4.96 o 
   3  -5  11       65.89       65.32      3.83 o 
   4  -5  11        5.26        4.15      2.87 o 
   5  -5  11       34.90       41.86     12.81 o 
   6  -5  11       28.73       31.49      4.91 o 
   7  -5  11       46.45       47.85      9.75 o 
  -4  -4  11        0.85        0.06      3.68 o 
  -3  -4  11       80.22       78.21      4.25 o 
  -2  -4  11       62.03       62.77      3.91 o 
  -1  -4  11        0.73        1.79      2.76 o 
   0  -4  11       49.03       54.61      5.36 o 
   1  -4  11      165.77      154.91      5.56 o 
   2  -4  11       54.93       60.97      3.49 o 
   3  -4  11       46.67       56.92      3.40 o 
   4  -4  11       34.56       28.33      3.77 o 
   5  -4  11        2.74        1.20      2.46 o 
   6  -4  11       29.90       36.97      3.12 o 
   7  -4  11       78.30       64.20      5.33 o 
   8  -4  11        0.63        0.48      3.63 o 
  -4  -3  11       14.63       10.63      3.28 o 
  -3  -3  11      100.98      105.08      4.40 o 
  -2  -3  11       92.47      100.16      4.95 o 
  -1  -3  11       54.39       43.24      4.22 o 
   0  -3  11        5.22        9.94      3.57 o 
   1  -3  11      106.58       98.10      4.84 o 
   2  -3  11      102.14      103.84      4.51 o 
   3  -3  11       16.69       18.84      3.14 o 
   4  -3  11       13.27        9.07      2.42 o 
   5  -3  11       62.05       66.42      3.17 o 
   6  -3  11       16.40       21.52      1.48 o 
   7  -3  11       47.88       46.72      4.88 o 
   8  -3  11        0.98        3.76      3.39 o 
  -5  -2  11       23.05       30.17      4.06 o 
  -4  -2  11        0.47        1.22      2.85 o 
  -3  -2  11       77.71       70.90      3.90 o 
  -2  -2  11       93.51       92.93      6.70 o 
  -1  -2  11      128.46      129.82      7.96 o 
   0  -2  11       12.59        9.08      3.07 o 
   1  -2  11     1153.50     1145.26     18.65 o 
   2  -2  11       33.54       42.56      6.18 o 
   3  -2  11        1.46        1.12      2.01 o 
   4  -2  11        2.91       -0.82      3.40 o 
   5  -2  11       30.81       31.29      8.15 o 
   6  -2  11       37.04       36.56      1.67 o 
   7  -2  11       94.69       90.69      5.18 o 
   8  -2  11       13.94       11.98      1.54 o 
   9  -2  11       23.64       21.77      2.87 o 
  -5  -1  11       18.11       17.71      4.66 o 
  -4  -1  11       19.13       20.82      5.87 o 
  -3  -1  11      148.06      136.61      5.91 o 
  -2  -1  11      107.28      106.14      4.62 o 
  -1  -1  11       57.39       60.86      3.73 o 
   0  -1  11       32.14       38.47      4.12 o 
   1  -1  11      363.41      350.55      6.68 o 
   2  -1  11       37.44       36.71      3.26 o 
   3  -1  11       47.76       50.94      3.12 o 
   4  -1  11        8.24        8.26      1.88 o 
   5  -1  11       38.22       34.74      3.57 o 
   6  -1  11       37.34       36.16      1.71 o 
   7  -1  11       64.98       66.75      4.45 o 
   8  -1  11       21.62       26.09      2.33 o 
   9  -1  11       40.35       36.11      5.06 o 
  -5   0  11       29.82       30.21      4.50 o 
  -4   0  11        0.94        1.96      2.73 o 
  -3   0  11       23.30       29.59      3.09 o 
  -2   0  11      243.71      212.11      4.78 o 
  -1   0  11      165.74      157.32      5.57 o 
   0   0  11       33.91       32.47      4.85 o 
   1   0  11      117.69      117.12      3.82 o 
   2   0  11      126.98      123.10      5.24 o 
   3   0  11      215.92      225.55     13.23 o 
   4   0  11        4.84        6.07      2.03 o 
   5   0  11      306.68      303.85      7.15 o 
   6   0  11       96.86       94.07      2.61 o 
   7   0  11       61.54       66.05      2.46 o 
   8   0  11       55.55       56.72      2.33 o 
   9   0  11        9.17       13.44      1.33 o 
  -5   1  11       37.07       39.70      5.94 o 
  -4   1  11       21.94       21.66      3.17 o 
  -3   1  11       69.43       69.00      6.57 o 
  -2   1  11       29.65       34.47      4.75 o 
  -1   1  11      125.49      118.63      6.39 o 
   0   1  11      121.65      113.04      3.04 o 
   1   1  11       72.37       72.25      2.47 o 
   2   1  11      133.72      137.82      2.91 o 
   3   1  11      298.07      308.48      5.09 o 
   4   1  11        0.67       -0.12      1.33 o 
   5   1  11       24.62       25.21      2.94 o 
   6   1  11       31.64       34.43      1.68 o 
   7   1  11       50.84       53.57      1.93 o 
   8   1  11       87.75       77.88      2.15 o 
   9   1  11       15.58       16.65      1.15 o 
  10   1  11        6.05        5.09      1.94 o 
  -5   2  11       57.61       52.13      4.01 o 
  -4   2  11        0.55        1.90      2.66 o 
  -3   2  11       54.78       48.19      7.63 o 
  -2   2  11      107.53      108.94      6.00 o 
  -1   2  11      673.98      632.80      8.13 o 
   0   2  11       65.24       62.28      2.45 o 
   1   2  11       24.74       29.28      1.89 o 
   2   2  11      122.78      134.29      2.55 o 
   3   2  11      171.73      177.93      3.82 o 
   4   2  11        8.70        8.33      1.24 o 
   5   2  11      333.30      351.86      4.41 o 
   6   2  11       64.38       61.32      2.88 o 
   7   2  11        7.33        7.81      1.88 o 
   8   2  11       56.30       53.00      2.09 o 
   9   2  11       13.93       11.29      1.27 o 
  10   2  11        3.42        2.34      0.99 o 
  -4   3  11       45.03       35.80      9.96 o 
  -3   3  11       45.12       46.66      3.03 o 
  -2   3  11       88.51       80.17      3.83 o 
  -1   3  11      166.47      150.47      3.41 o 
   0   3  11      325.73      320.78      6.93 o 
   1   3  11       35.06       32.74      1.74 o 
   2   3  11       33.30       35.79      2.03 o 
   3   3  11       69.68       78.32      2.80 o 
   4   3  11       44.91       50.81      2.51 o 
   5   3  11        4.12        6.37      1.39 o 
   6   3  11       29.80       30.95      3.03 o 
   7   3  11      183.20      175.05      8.21 o 
   8   3  11       79.96       71.78      3.75 o 
   9   3  11       18.01       11.99      5.03 o 
  10   3  11        3.48        3.69      2.48 o 
  -4   4  11        0.78        1.38      2.58 o 
  -3   4  11        0.95        0.82      2.79 o 
  -2   4  11      137.55      150.60      4.30 o 
  -1   4  11       85.17       86.11      2.72 o 
   0   4  11       30.78       26.32      1.87 o 
   1   4  11       12.72        9.17      2.54 o 
   2   4  11      129.17      132.41      2.17 o 
   3   4  11       14.62       12.41      1.21 o 
   4   4  11       77.46       84.15      1.39 o 
   5   4  11      110.48      106.21      2.03 o 
   6   4  11       37.22       32.78      0.99 o 
   7   4  11        0.86        0.50      0.69 o 
   8   4  11        7.48        8.78      3.33 o 
   9   4  11       68.14       66.26      7.33 o 
  10   4  11        5.54        4.91      2.91 o 
  -4   5  11       60.96       66.77      5.30 o 
  -3   5  11        9.79        5.33      4.25 o 
  -2   5  11        7.09        6.58      2.09 o 
  -1   5  11        7.71       10.38      3.36 o 
   0   5  11       32.30       31.74      1.89 o 
   1   5  11      291.47      292.32      5.24 o 
   2   5  11        0.59        1.22      1.10 o 
   3   5  11      103.68      114.58      1.98 o 
   4   5  11      109.08      111.44      2.55 o 
   5   5  11       93.37       88.70      4.68 o 
   6   5  11       42.35       42.27      4.12 o 
   7   5  11       50.81       59.17      4.60 o 
   8   5  11        6.65       13.87      3.76 o 
   9   5  11       14.48       14.90      6.84 o 
  -3   6  11       10.35        8.72      2.42 o 
  -2   6  11       87.28       81.71      5.42 o 
  -1   6  11       61.10       61.26      3.27 o 
   0   6  11       48.06       51.52      3.40 o 
   1   6  11      477.28      465.23      5.99 o 
   2   6  11       90.13       97.26      2.91 o 
   3   6  11       64.40       69.06      2.17 o 
   4   6  11       77.80       78.02      3.34 o 
   5   6  11       88.11       85.09      5.15 o 
   6   6  11       11.77       16.17      3.82 o 
   7   6  11        1.19       -0.67      3.39 o 
   8   6  11        4.08       -0.18      6.12 o 
   9   6  11      103.02      115.32      6.06 o 
  -2   7  11       15.70        9.78      2.11 o 
  -1   7  11       13.23        9.65      2.27 o 
   0   7  11       93.36       99.11      6.48 o 
   1   7  11      157.36      167.18      3.08 o 
   2   7  11      211.70      209.15      2.40 o 
   3   7  11        0.41        1.74      1.33 o 
   4   7  11        7.70        6.90      6.66 o 
   5   7  11       94.63       95.39      9.57 o 
   6   7  11       18.69       26.22      4.36 o 
   7   7  11        6.84        3.21      3.82 o 
   8   7  11        6.56        6.72      4.12 o 
   9   7  11       34.43       27.86      4.91 o 
  -2   8  11        7.52        6.96      5.33 o 
  -1   8  11       11.08        9.15      2.54 o 
   0   8  11       24.33       24.10      4.18 o 
   1   8  11       19.27       21.07      3.36 o 
   2   8  11       17.84       15.17      1.42 o 
   3   8  11       11.89        8.72      7.03 o 
   4   8  11        1.06        8.48      3.94 o 
   5   8  11       12.13        9.51      4.18 o 
   6   8  11       11.52       10.17      4.18 o 
   7   8  11        8.34        8.24      4.30 o 
   8   8  11        0.25       -4.24      4.24 o 
   0   9  11       15.83       14.90      2.24 o 
   1   9  11       73.90       73.10      2.48 o 
   2   9  11       47.74       52.87      8.12 o 
   3   9  11       90.11       86.31      5.45 o 
   4   9  11        5.12        8.30      4.18 o 
   5   9  11       15.37       24.77      4.78 o 
   6   9  11        4.33        9.87      4.48 o 
   7   9  11        4.43       -1.45      4.24 o 
   6  10  11        4.04        2.30      7.93 o 
   1  -7  12        2.21       -1.73      3.47 o 
   2  -7  12        8.96        8.80      3.70 o 
  -1  -6  12       35.80       33.31      5.13 o 
   0  -6  12       41.48       50.32      5.41 o 
   1  -6  12       19.08       19.96      3.75 o 
   2  -6  12        2.87        5.86      3.28 o 
   3  -6  12        0.23        1.86      3.17 o 
   4  -6  12        5.81        6.04      6.16 o 
   5  -6  12        5.65        5.40      4.34 o 
  -2  -5  12        4.89        6.82      4.21 o 
  -1  -5  12       17.11       18.41      3.64 o 
   0  -5  12       30.53       26.67      3.68 o 
   1  -5  12        2.19        4.44      3.88 o 
   2  -5  12       37.73       34.66      6.45 o 
   3  -5  12        3.97        6.44      5.52 o 
   4  -5  12       21.10       16.92      4.24 o 
   5  -5  12       49.08       47.69      3.92 o 
   6  -5  12       21.07       24.92     13.23 o 
  -3  -4  12       22.43       18.31      3.69 o 
  -2  -4  12        1.91        3.74      3.94 o 
  -1  -4  12       30.94       33.64      6.51 o 
   0  -4  12       19.07       19.64      4.11 o 
   1  -4  12       88.73       87.90      5.06 o 
   2  -4  12       13.18       18.12      3.08 o 
   3  -4  12       47.49       41.02      3.43 o 
   4  -4  12       33.90       34.19      3.25 o 
   5  -4  12       92.55       95.89      4.07 o 
   6  -4  12       22.40       24.52      1.33 o 
   7  -4  12       11.75       17.38      4.42 o 
  -3  -3  12       16.70       17.40      3.97 o 
  -2  -3  12       28.49       25.29      3.44 o 
  -1  -3  12       62.44       58.39      4.59 o 
   0  -3  12       36.16       38.79      4.08 o 
   1  -3  12      426.19      390.53     15.08 o 
   2  -3  12       39.28       42.15      3.28 o 
   3  -3  12       63.12       76.65      5.60 o 
   4  -3  12       32.42       30.46      2.89 o 
   5  -3  12       55.78       69.69      4.05 o 
   6  -3  12        0.27        0.09      1.61 o 
   7  -3  12       11.45        9.85      2.39 o 
   8  -3  12        4.92        5.57      3.51 o 
  -4  -2  12       37.42       36.24      6.51 o 
  -3  -2  12       32.29       31.63      3.65 o 
  -2  -2  12       11.87       10.74      2.98 o 
  -1  -2  12       59.22       60.72      9.60 o 
   0  -2  12       39.53       45.06      5.51 o 
   1  -2  12       47.39       46.90      3.28 o 
   2  -2  12      126.80      125.37      4.00 o 
   3  -2  12      105.62       95.27      3.45 o 
   4  -2  12        0.40        3.84      2.69 o 
   5  -2  12       20.21       18.25      2.99 o 
   6  -2  12       31.75       35.15      3.46 o 
   7  -2  12        1.99        0.80      1.29 o 
   8  -2  12        5.04        5.35      1.12 o 
  -4  -1  12        1.98        1.89      3.06 o 
  -3  -1  12       19.96       23.36      3.91 o 
  -2  -1  12       33.73       33.63      4.14 o 
  -1  -1  12       49.87       53.98      4.24 o 
   0  -1  12       39.76       39.74      2.90 o 
   1  -1  12       33.82       33.03      3.39 o 
   2  -1  12       36.57       35.78      8.96 o 
   3  -1  12       54.05       51.22      3.46 o 
   4  -1  12        1.47        2.19      1.88 o 
   5  -1  12        8.76        4.52      1.90 o 
   6  -1  12       10.79        8.05      1.99 o 
   7  -1  12       39.50       41.12      4.03 o 
   8  -1  12       14.49       10.95      2.01 o 
   9  -1  12       21.79       21.76      1.92 o 
  -4   0  12       11.68        6.87      4.04 o 
  -3   0  12       31.81       29.04      4.19 o 
  -2   0  12        2.76        3.42      3.25 o 
  -1   0  12      105.72       98.66      3.60 o 
   0   0  12       50.51       53.17      3.45 o 
   1   0  12      116.04      110.75      3.45 o 
   2   0  12       92.13       88.16      2.95 o 
   3   0  12      805.60      836.66     13.08 o 
   4   0  12        0.53        1.48      2.04 o 
   5   0  12        6.29        4.33      1.97 o 
   6   0  12       10.54        8.47      2.43 o 
   7   0  12       74.68       69.87      3.76 o 
   8   0  12       18.51       18.76      2.07 o 
   9   0  12       38.52       31.54      1.66 o 
  -4   1  12        2.42        3.86      3.60 o 
  -3   1  12       29.11       31.62      4.12 o 
  -2   1  12       43.87       54.73      5.94 o 
  -1   1  12      323.34      290.13      7.09 o 
   0   1  12       95.59       96.62      4.12 o 
   1   1  12       79.71       79.16      3.22 o 
   2   1  12      178.65      174.97      3.49 o 
   3   1  12      289.73      303.79      8.63 o 
   4   1  12       28.23       32.47      3.00 o 
   5   1  12       45.70       42.82      2.57 o 
   6   1  12        3.83        3.11      1.72 o 
   7   1  12       74.70       77.61      3.74 o 
   8   1  12       42.58       41.09      5.15 o 
   9   1  12       12.10       10.44      1.57 o 
  -4   2  12       46.35       54.25     12.63 o 
  -3   2  12       30.60       31.26      3.14 o 
  -2   2  12       12.04       18.41      3.37 o 
  -1   2  12      129.71      148.12      7.72 o 
   0   2  12      324.82      269.73      6.89 o 
   1   2  12       71.99       71.50      4.12 o 
   2   2  12       99.56      113.59      2.58 o 
   3   2  12       47.05       44.78      1.85 o 
   4   2  12       49.48       60.61      6.69 o 
   5   2  12      106.61      103.44      2.59 o 
   6   2  12        8.33       10.03      1.28 o 
   7   2  12      160.58      146.82      4.25 o 
   8   2  12       23.66       27.44      4.51 o 
   9   2  12       13.14        8.31      1.47 o 
  -4   3  12       16.84       19.29      3.30 o 
  -3   3  12       13.94       14.74      3.42 o 
  -2   3  12       31.21       28.63      3.41 o 
  -1   3  12       62.82       65.95      6.96 o 
   0   3  12       52.54       56.62      4.78 o 
   1   3  12       15.39       13.83      2.24 o 
   2   3  12       22.00       21.25      6.09 o 
   3   3  12       27.78       33.35      4.33 o 
   4   3  12       85.25       82.13      2.17 o 
   5   3  12       18.12       18.56      1.63 o 
   6   3  12        0.63        0.73      0.81 o 
   7   3  12        7.11        4.26      1.70 o 
   8   3  12       13.04       13.09      1.00 o 
   9   3  12       13.82       14.05      3.03 o 
  -3   4  12        5.31        4.03      3.23 o 
  -2   4  12        5.87        6.02      2.23 o 
  -1   4  12       39.79       36.63      2.34 o 
   0   4  12      104.32       92.75      2.64 o 
   1   4  12      227.60      227.52      4.21 o 
   2   4  12        6.52        6.83      1.27 o 
   3   4  12        0.64        1.06      0.97 o 
   4   4  12      121.44      131.97      1.90 o 
   5   4  12      106.29      103.25      3.75 o 
   6   4  12        3.41        3.02      0.82 o 
   7   4  12       63.47       51.63      4.94 o 
   8   4  12       54.76       64.74      7.69 o 
   9   4  12        6.28        4.54      3.21 o 
  -3   5  12        9.98        6.33      4.62 o 
  -2   5  12       36.36       34.53      2.65 o 
  -1   5  12       21.67       22.28      2.75 o 
   0   5  12      241.23      238.63      3.87 o 
   1   5  12       61.79       58.49      3.39 o 
   2   5  12      110.50      109.51      2.13 o 
   3   5  12       69.88       74.55      2.36 o 
   4   5  12       84.31       81.10      1.49 o 
   5   5  12       39.51       37.36      0.88 o 
   6   5  12       56.77       43.61      4.81 o 
   7   5  12        5.96       10.72      6.66 o 
   8   5  12       56.59       55.17      4.91 o 
   9   5  12       80.61       72.62      5.27 o 
  -2   6  12        0.83        1.37      2.03 o 
  -1   6  12        1.35       -0.43      1.68 o 
   0   6  12      406.32      407.39      7.30 o 
   1   6  12        8.10        8.41      4.24 o 
   2   6  12       16.47       17.34      1.41 o 
   3   6  12        2.47        2.80      0.78 o 
   4   6  12      162.57      162.54      7.67 o 
   5   6  12       23.76       26.53      7.69 o 
   6   6  12       38.81       33.43      4.54 o 
   7   6  12        0.52       -2.54      3.57 o 
   8   6  12       20.98       16.35      4.24 o 
   9   6  12        1.26        2.42      3.88 o 
  -1   7  12        1.94        2.01      1.71 o 
   0   7  12       35.91       35.56      1.87 o 
   1   7  12        2.09        1.73      1.19 o 
   2   7  12        6.13        8.85      1.25 o 
   3   7  12       57.52       60.87      2.03 o 
   4   7  12       17.57       10.11      4.12 o 
   5   7  12       23.44       31.49      4.72 o 
   6   7  12       12.33       16.72      4.30 o 
   7   7  12        0.44        1.03      3.82 o 
   8   7  12       13.34       13.08      8.06 o 
  -1   8  12        2.56        0.06      2.30 o 
   0   8  12      101.71      103.93      5.69 o 
   1   8  12        8.53        5.15      3.27 o 
   2   8  12        4.15        3.43      1.26 o 
   3   8  12      138.00      155.71      6.66 o 
   4   8  12       56.97       69.89      5.63 o 
   5   8  12        5.85        1.51      4.00 o 
   6   8  12        6.06        7.09      4.30 o 
   7   8  12        3.53        9.99      4.54 o 
   1   9  12       15.17       17.20      1.94 o 
   4   9  12      120.71      108.65      6.54 o 
   5   9  12        0.41        5.15      7.99 o 
   6   9  12        8.27        8.24      4.72 o 
   1  -6  13       11.09        8.72      3.85 o 
   2  -6  13        5.39        4.23      3.49 o 
  -1  -5  13        4.61        3.16      6.21 o 
   0  -5  13       12.62       10.34      3.66 o 
   1  -5  13      138.19      154.20      7.06 o 
   2  -5  13       10.46       10.00      3.49 o 
   3  -5  13        1.33        3.34      4.18 o 
   4  -5  13       18.47       20.66      3.60 o 
   5  -5  13       41.22       39.27     11.72 o 
  -2  -4  13        7.94       11.52      4.88 o 
  -1  -4  13       20.90       17.16      3.59 o 
   0  -4  13       28.52       19.51      6.57 o 
   1  -4  13       67.60       72.56      5.10 o 
   2  -4  13       44.81       60.61      4.88 o 
   3  -4  13       34.35       35.34      4.33 o 
   4  -4  13        5.01        4.90      3.50 o 
   5  -4  13       12.83       16.12      3.89 o 
   6  -4  13       34.76       34.96      2.26 o 
  -2  -3  13        4.13        2.85      4.00 o 
  -1  -3  13        0.50        1.54      3.70 o 
   0  -3  13       78.60       79.13      4.11 o 
   1  -3  13       24.76       31.39      3.40 o 
   2  -3  13       36.40       32.68      3.38 o 
   3  -3  13        0.51        1.70      2.55 o 
   4  -3  13       35.07       31.66      3.06 o 
   5  -3  13       16.68       22.23      3.21 o 
   6  -3  13       32.14       36.41      1.86 o 
   7  -3  13       14.55       20.23      7.21 o 
  -3  -2  13       22.24       28.67      4.78 o 
  -2  -2  13       45.48       43.75      3.88 o 
  -1  -2  13       19.55       16.10      3.10 o 
   0  -2  13        8.92        8.86      2.84 o 
   1  -2  13        5.18        8.26      2.69 o 
   2  -2  13       34.23       30.33      3.77 o 
   3  -2  13      111.40      110.85      4.60 o 
   4  -2  13        2.03        7.02      3.24 o 
   5  -2  13       12.87       11.55      3.04 o 
   6  -2  13       33.83       40.13      2.60 o 
   7  -2  13       27.73       28.03      1.76 o 
  -3  -1  13       30.05       29.86      3.68 o 
  -2  -1  13       21.24       30.16      5.94 o 
  -1  -1  13        6.78        8.03      2.77 o 
   0  -1  13       39.86       45.13      3.24 o 
   1  -1  13       27.64       32.59      4.00 o 
   2  -1  13       45.80       53.07      7.72 o 
   3  -1  13      367.83      369.40      6.23 o 
   4  -1  13       17.52       17.17      2.31 o 
   5  -1  13       24.29       28.30      2.94 o 
   6  -1  13       11.39       11.70      1.55 o 
   7  -1  13       30.09       33.94      2.21 o 
   8  -1  13        1.85        2.17      1.54 o 
  -3   0  13        8.92        6.68      3.10 o 
  -2   0  13       82.14       73.70      6.75 o 
  -1   0  13       32.66       26.97      3.79 o 
   0   0  13        8.23        6.21      4.28 o 
   1   0  13       21.88       19.36      4.44 o 
   2   0  13       93.19      102.44      8.30 o 
   3   0  13      133.03      141.84      5.12 o 
   4   0  13      127.59      126.69      3.36 o 
   5   0  13        8.95        8.15      1.84 o 
   6   0  13       11.95       10.75      1.48 o 
   7   0  13       46.95       47.15      2.12 o 
   8   0  13       10.63       10.57      1.60 o 
  -3   1  13        9.44        8.09      5.47 o 
  -2   1  13       62.04       58.07      4.43 o 
  -1   1  13       20.66       26.27      3.56 o 
   0   1  13       37.72       42.21      3.48 o 
   1   1  13       56.44       55.32      3.33 o 
   2   1  13       84.73       78.91      4.48 o 
   3   1  13       52.76       57.43      3.39 o 
   4   1  13      121.25      127.41      2.99 o 
   5   1  13        0.34        1.06      1.46 o 
   6   1  13        0.30        0.59      1.56 o 
   7   1  13       41.33       40.36      2.65 o 
   8   1  13       11.32       13.40      2.03 o 
  -3   2  13        4.13        3.61      3.60 o 
  -2   2  13       85.14       95.71      4.63 o 
  -1   2  13       56.50       59.71      3.06 o 
   0   2  13        7.61        7.58      2.10 o 
   1   2  13       82.16       90.04      2.85 o 
   2   2  13       91.50       98.81      6.96 o 
   3   2  13      118.29      110.36      5.84 o 
   4   2  13       92.08      100.42      3.86 o 
   5   2  13      132.81      136.16      2.99 o 
   6   2  13        3.92        2.96      1.15 o 
   7   2  13        0.44        0.80      1.28 o 
   8   2  13        6.72        6.12      1.37 o 
   9   2  13        9.74        5.45      4.54 o 
  -3   3  13        6.41        4.52      3.50 o 
  -2   3  13       32.95       31.41      3.71 o 
  -1   3  13       33.22       40.11      5.97 o 
   0   3  13       43.03       44.47      2.42 o 
   1   3  13      163.49      141.91      3.62 o 
   2   3  13       29.95       36.89      1.87 o 
   3   3  13       79.49       87.32      2.13 o 
   4   3  13      109.21      109.65      2.18 o 
   5   3  13       12.50       19.32      1.61 o 
   6   3  13        2.88        3.01      1.09 o 
   7   3  13       32.85       31.15      2.37 o 
   8   3  13       13.84       16.84      3.33 o 
   9   3  13       11.70        5.09      3.03 o 
  -2   4  13       91.30       96.95      3.56 o 
  -1   4  13       32.14       28.25      2.44 o 
   0   4  13       15.54       16.40      3.39 o 
   1   4  13       22.96       21.98      5.63 o 
   2   4  13      190.01      170.60      2.90 o 
   3   4  13       40.23       40.73      1.50 o 
   4   4  13       88.18       89.55      3.42 o 
   5   4  13        0.32        0.34      0.89 o 
   6   4  13        7.46        4.86      0.88 o 
   7   4  13        7.94       10.54      3.69 o 
   8   4  13       40.08       36.16      4.24 o 
   9   4  13       43.69       38.46      7.51 o 
  -2   5  13       12.48       10.18      2.98 o 
  -1   5  13       15.69       16.12      2.22 o 
   0   5  13       61.34       57.12      2.41 o 
   1   5  13        3.88        5.17      1.60 o 
   2   5  13       40.03       47.62      4.66 o 
   3   5  13       11.60       13.34      2.06 o 
   4   5  13       46.84       42.21      1.67 o 
   5   5  13       14.72       17.54      2.42 o 
   6   5  13       23.05       25.13      4.30 o 
   7   5  13       14.03       14.84      4.06 o 
   8   5  13       27.51       29.50      4.54 o 
  -1   6  13       19.78       17.61      3.92 o 
   0   6  13        3.97        4.21      1.96 o 
   1   6  13        0.83        0.92      1.53 o 
   2   6  13       61.13       57.95      2.08 o 
   3   6  13      161.65      156.97      3.13 o 
   4   6  13       15.60       20.85      3.82 o 
   5   6  13        0.26        0.79      3.69 o 
   6   6  13       30.06       34.04      4.72 o 
   7   6  13       35.96       36.64      8.66 o 
   8   6  13       12.99        6.78      7.57 o 
   0   7  13       55.97       60.75      4.72 o 
   1   7  13       14.46       13.98      1.81 o 
   2   7  13       87.62       88.53      2.16 o 
   3   7  13        8.91       10.85      1.06 o 
   4   7  13       81.63       77.28      5.81 o 
   5   7  13       28.27       38.64      5.21 o 
   6   7  13        7.52        7.93      4.30 o 
   7   7  13        4.12        1.70      4.06 o 
   1   8  13        0.60        2.24      3.21 o 
   3   8  13        0.38       -2.36      4.06 o 
   4   8  13       25.50       33.80      9.21 o 
   5   8  13        0.32        0.73      7.57 o 
   6   8  13       29.74       22.23      9.08 o 
   0  -4  14        8.74        8.06      3.55 o 
   1  -4  14       18.92       16.33      3.70 o 
   2  -4  14       38.91       37.14      4.78 o 
   3  -4  14        2.97        3.01      3.06 o 
   4  -4  14        1.88       -1.28      3.55 o 
  -1  -3  14        3.32        3.94      3.29 o 
   0  -3  14        0.45        1.55      2.93 o 
   1  -3  14       17.38       13.96      3.32 o 
   2  -3  14       64.64       67.05      6.48 o 
   3  -3  14       90.31       88.10      4.20 o 
   4  -3  14        2.57        1.68      3.23 o 
   5  -3  14        0.66        2.76      2.61 o 
   6  -3  14       27.01       29.91      1.98 o 
  -1  -2  14        1.10        0.11      5.04 o 
   0  -2  14        7.94        8.85      3.86 o 
   1  -2  14       48.31       50.99      5.75 o 
   2  -2  14       95.57       93.94      5.91 o 
   3  -2  14       15.58       23.57      3.76 o 
   4  -2  14       11.03        9.07      2.63 o 
   5  -2  14       34.09       36.21      3.62 o 
   6  -2  14       18.85       23.15      2.67 o 
  -2  -1  14       21.17       15.70      3.49 o 
  -1  -1  14       11.03       10.95      3.14 o 
   0  -1  14        0.43        0.56      2.88 o 
   1  -1  14        0.36        1.64      2.95 o 
   2  -1  14      195.70      193.59      6.48 o 
   3  -1  14        1.11        0.18      2.12 o 
   4  -1  14       13.51       17.41      3.05 o 
   5  -1  14        3.51       -0.34      1.95 o 
   6  -1  14       36.15       41.43      2.14 o 
   7  -1  14       17.64       26.57      3.00 o 
  -2   0  14       32.09       33.07      3.76 o 
  -1   0  14        5.75        3.61      2.72 o 
   0   0  14        6.32        5.39      2.52 o 
   1   0  14       14.23       16.17      2.52 o 
   2   0  14       47.92       50.28      2.87 o 
   3   0  14        0.63        1.91      2.47 o 
   4   0  14       18.00       21.06      3.85 o 
   5   0  14       76.66       78.73      5.97 o 
   6   0  14       41.42       37.71      2.22 o 
   7   0  14        3.83        4.79      2.16 o 
  -2   1  14        3.16        3.85      2.80 o 
  -1   1  14       14.00       13.41      2.77 o 
   0   1  14        8.55       12.85      3.15 o 
   1   1  14       15.55       13.41      2.30 o 
   2   1  14      107.63      111.60      3.82 o 
   3   1  14       52.14       60.91      3.24 o 
   4   1  14       34.06       29.72      2.11 o 
   5   1  14      175.02      166.16      5.81 o 
   6   1  14       41.90       42.64      2.59 o 
   7   1  14       13.11       17.87      3.22 o 
   8   1  14        2.72        3.21      1.48 o 
  -2   2  14       37.01       35.10      3.30 o 
  -1   2  14       19.45       24.65      3.54 o 
   0   2  14       43.59       34.52      3.20 o 
   1   2  14       28.98       36.79      3.57 o 
   2   2  14       55.12       53.65      2.45 o 
   3   2  14       42.05       52.18      4.42 o 
   4   2  14       61.94       51.45     18.32 o 
   5   2  14       58.62       57.89      2.43 o 
   6   2  14       88.43       85.39      2.41 o 
   7   2  14        0.19        1.15      2.24 o 
   8   2  14        3.78        3.37      1.34 o 
  -1   3  14       13.61       16.42      2.55 o 
   0   3  14       62.70       68.18      4.54 o 
   1   3  14        0.40        0.12      1.63 o 
   2   3  14       54.72       57.29      2.81 o 
   3   3  14       80.49       71.41     13.35 o 
   4   3  14       14.17       18.35      1.88 o 
   5   3  14        0.98        1.76      1.96 o 
   6   3  14       68.88       65.84      2.14 o 
   7   3  14        2.63        2.68      1.79 o 
   8   3  14        0.34       -3.88      5.75 o 
  -1   4  14       11.41       10.43      2.74 o 
   0   4  14       20.48       25.63      3.76 o 
   1   4  14        1.54        2.75      1.63 o 
   2   4  14        2.54        2.38      1.40 o 
   3   4  14       87.00       91.91      3.79 o 
   4   4  14       40.80       39.05      1.83 o 
   5   4  14       14.31       15.69      1.70 o 
   6   4  14       28.04       35.55      4.48 o 
   7   4  14       34.88       33.01      7.87 o 
   8   4  14        0.32        2.12      3.51 o 
  -1   5  14       20.90       21.32      2.44 o 
   0   5  14        5.13        6.62      1.92 o 
   1   5  14       11.72       15.32      1.74 o 
   2   5  14       40.79       37.11      3.21 o 
   3   5  14      106.23      102.27      3.82 o 
   4   5  14       21.69       19.59      1.34 o 
   5   5  14       36.72       29.74      8.54 o 
   6   5  14       24.66       23.68      8.06 o 
   7   5  14       16.30       17.08      4.42 o 
   0   6  14       59.85       64.83      2.49 o 
   1   6  14       13.09       17.38      1.66 o 
   2   6  14       36.66       39.35      2.02 o 
   3   6  14       36.35       41.56      2.09 o 
   4   6  14      111.65      111.56      6.66 o 
   5   6  14       14.05       10.60      4.54 o 
   6   6  14       19.69       19.74      4.72 o 
   7   6  14        1.29       -4.18      4.18 o 
   1   7  14       18.13       13.96      4.33 o 
   2   7  14       38.64       39.92      2.73 o 
   3   7  14        0.48        1.88      4.18 o 
   4   7  14       20.39       29.86      5.21 o 
   5   7  14        6.21        9.93      8.54 o 
   6   7  14        8.43        8.36      8.36 o 
   4   8  14       12.57       13.87      9.02 o 
   2  -3  15        6.26        7.24      4.00 o 
   3  -3  15       10.73       11.51      5.91 o 
   1  -2  15        0.99        1.14      3.44 o 
   2  -2  15       26.45       25.83      4.05 o 
   3  -2  15        2.45        2.87      2.68 o 
   4  -2  15       23.79       27.91      3.10 o 
   5  -2  15        0.30       -0.21      2.93 o 
   0  -1  15       43.53       54.68      4.69 o 
   1  -1  15        9.24        4.43      3.88 o 
   2  -1  15        0.27       -1.18      3.17 o 
   3  -1  15        0.25        0.37      2.93 o 
   4  -1  15       41.96       41.93      7.84 o 
   5  -1  15       43.95       43.85      3.12 o 
   6  -1  15        3.57        3.74      2.18 o 
   0   0  15       33.44       36.50      5.87 o 
   1   0  15        3.46        4.36      3.15 o 
   2   0  15       24.22       27.85      4.92 o 
   3   0  15       41.53       52.52      8.51 o 
   4   0  15       33.35       39.21      3.26 o 
   5   0  15        7.92        6.35      2.57 o 
   6   0  15       40.11       37.61      2.78 o 
   0   1  15       23.23       15.74      3.35 o 
   1   1  15        9.99        8.94      4.37 o 
   2   1  15        7.84        6.90      2.78 o 
   3   1  15        6.97        6.12      2.59 o 
   4   1  15      111.64      110.98      3.84 o 
   5   1  15        0.85       -0.32      2.84 o 
   6   1  15       44.91       47.32      3.73 o 
   7   1  15       10.61        6.20      1.92 o 
   0   2  15       51.98       44.86      3.03 o 
   1   2  15        4.29        3.10      2.71 o 
   2   2  15       11.58        7.07      3.51 o 
   3   2  15       25.94       28.82      2.70 o 
   4   2  15       17.29       17.45      3.20 o 
   5   2  15        3.13        1.96      1.73 o 
   6   2  15       24.65       30.88      1.79 o 
   7   2  15       45.40       44.18      6.21 o 
   0   3  15        1.51        1.12      3.72 o 
   1   3  15        1.22        2.99      3.39 o 
   2   3  15        8.02        9.76      1.88 o 
   3   3  15       22.20       22.61      1.79 o 
   4   3  15       25.91       28.09      1.71 o 
   5   3  15       28.06       31.09      5.33 o 
   6   3  15        8.91        5.09      1.94 o 
   7   3  15       61.69       75.34      5.21 o 
   1   4  15        5.50        5.20      3.18 o 
   2   4  15        4.80        5.86      1.57 o 
   3   4  15       37.71       44.09      4.54 o 
   4   4  15       30.39       28.17      1.51 o 
   5   4  15       11.67       11.16      1.43 o 
   6   4  15       23.72       20.47      4.54 o 
   7   4  15       37.00       34.22      4.85 o 
   1   5  15       15.34       14.07      2.91 o 
   2   5  15       29.46       36.75      3.06 o 
   3   5  15        0.49        1.36      2.10 o 
   4   5  15       61.21       53.24      2.12 o 
   5   5  15       54.77       49.48      5.57 o 
   6   5  15        0.67        1.03      3.94 o 
   2   6  15        0.50        1.08      2.25 o 
   3   6  15        6.25        5.45      2.54 o 
   4   6  15        7.10        9.08      4.78 o 
   5   6  15       40.09       46.33      5.75 o 
   3   0  16        1.72       -0.34      2.18 o 
   4   0  16       16.91       10.62      2.39 o 
   2   1  16       31.07       29.40      2.75 o 
   3   1  16       19.35       18.52      3.24 o 
   4   1  16        0.68        0.86      1.88 o 
   2   2  16       36.48       35.78      3.07 o 
   3   2  16       14.66       15.24      4.21 o 
   4   2  16       16.60       16.33      4.06 o 
   5   2  16       18.29       18.92      3.18 o 
   3   3  16        5.53        5.80      7.48 o 
   4   3  16        3.25        5.18      1.90 o 
   5   3  16        4.84        3.14      1.57 o 
                                                 
